# Supplementary material for: DNA methylation signature of long noncoding RNA genes during human pre-implantation embryonic development
Source: Oncotarget. 2017 May 23;8(34):56829–38. doi: 10.18632/oncotarget.18072 (PMC5593605; doi:10.18632/oncotarget.18072)
Supplement: Supplementary file 2 [file oncotarget-08-56829-s002.xlsx]

## Sheet: Sheet1
RegionID	ID	CHR	Start	End	Entropy
QDMR_52	52	chr7	218301	218400	0
QDMR_192	192	chr7	509201	509300	0
QDMR_646	646	chr7	1370701	1370800	0
QDMR_724	724	chr7	1509801	1509900	0
QDMR_962	962	chr7	1891401	1891500	0
QDMR_1242	1242	chr7	2600301	2600400	0
QDMR_1834	1834	chr7	5842201	5842300	0
QDMR_2272	2272	chr7	20362201	20362300	0
QDMR_2713	2713	chr7	28946201	28946300	0
QDMR_2714	2714	chr7	28946301	28946400	0
QDMR_3446	3446	chr7	47409201	47409300	0
QDMR_3774	3774	chr7	56276601	56276700	0
QDMR_4166	4166	chr7	66075001	66075100	0
QDMR_4624	4624	chr7	73491801	73491900	0
QDMR_4645	4645	chr7	73585601	73585700	0
QDMR_5367	5367	chr7	94525401	94525500	0
QDMR_5867	5867	chr7	100091601	100091700	0
QDMR_5893	5893	chr7	100185201	100185300	0
QDMR_5975	5975	chr7	100454501	100454600	0
QDMR_6452	6452	chr7	105460001	105460100	0
QDMR_6979	6979	chr7	128502001	128502100	0
QDMR_6997	6997	chr7	128556101	128556200	0
QDMR_7002	7002	chr7	128573801	128573900	0
QDMR_7121	7121	chr7	129611401	129611500	0
QDMR_7158	7158	chr7	129870001	129870100	0
QDMR_7236	7236	chr7	131307901	131308000	0
QDMR_8156	8156	chr7	150105601	150105700	0
QDMR_8447	8447	chr7	152210301	152210400	0
QDMR_8682	8682	chr7	155388801	155388900	0
QDMR_8701	8701	chr7	155582201	155582300	0
QDMR_9046	9046	chr7	157551001	157551100	0
QDMR_9171	9171	chr7	158332501	158332600	0
QDMR_9263	9263	chr7	158935501	158935600	0
QDMR_9315	9315	chr20	354401	354500	0
QDMR_9503	9503	chr20	2660601	2660700	0
QDMR_9593	9593	chr20	3057101	3057200	0
QDMR_10070	10070	chr20	14404501	14404600	0
QDMR_10518	10518	chr20	24722501	24722600	0
QDMR_10545	10545	chr20	25079501	25079600	0
QDMR_11091	11091	chr20	33157201	33157300	0
QDMR_11320	11320	chr20	35145801	35145900	0
QDMR_12080	12080	chr20	44975101	44975200	0
QDMR_12250	12250	chr20	47111101	47111200	0
QDMR_12335	12335	chr20	47813201	47813300	0
QDMR_12633	12633	chr20	51557901	51558000	0
QDMR_12918	12918	chr20	56783101	56783200	0
QDMR_13325	13325	chr20	60801901	60802000	0
QDMR_13523	13523	chr20	61304101	61304200	0
QDMR_13556	13556	chr20	61384101	61384200	0
QDMR_13767	13767	chr20	61865001	61865100	0
QDMR_14893	14893	chr22	20218701	20218800	0
QDMR_15272	15272	chr22	23624001	23624100	0
QDMR_15336	15336	chr22	24088201	24088300	0
QDMR_15372	15372	chr22	24195601	24195700	0
QDMR_15486	15486	chr22	25170601	25170700	0
QDMR_15638	15638	chr22	27050801	27050900	0
QDMR_15671	15671	chr22	27880701	27880800	0
QDMR_16459	16459	chr22	36310701	36310800	0
QDMR_16475	16475	chr22	36507301	36507400	0
QDMR_16530	16530	chr22	36809901	36810000	0
QDMR_16808	16808	chr22	38310101	38310200	0
QDMR_16932	16932	chr22	38842101	38842200	0
QDMR_17046	17046	chr22	39627601	39627700	0
QDMR_17724	17724	chr22	43148601	43148700	0
QDMR_17789	17789	chr22	43563801	43563900	0
QDMR_18183	18183	chr22	46357001	46357100	0
QDMR_18184	18184	chr22	46357101	46357200	0
QDMR_18512	18512	chr22	47497301	47497400	0
QDMR_18589	18589	chr22	48578601	48578700	0
QDMR_18809	18809	chr22	49934401	49934500	0
QDMR_18974	18974	chr22	50357001	50357100	0
QDMR_19463	19463	chr14	21448701	21448800	0
QDMR_19562	19562	chr14	23293201	23293300	0
QDMR_20192	20192	chr14	37132301	37132400	0
QDMR_21087	21087	chr14	64196301	64196400	0
QDMR_21164	21164	chr14	65014601	65014700	0
QDMR_21364	21364	chr14	69447401	69447500	0
QDMR_22136	22136	chr14	84865701	84865800	0
QDMR_22151	22151	chr14	85904501	85904600	0
QDMR_22567	22567	chr14	94204001	94204100	0
QDMR_22907	22907	chr14	100142301	100142400	0
QDMR_23087	23087	chr14	101172401	101172500	0
QDMR_23196	23196	chr14	102067501	102067600	0
QDMR_23953	23953	chr14	105063001	105063100	0
QDMR_23969	23969	chr14	105106401	105106500	0
QDMR_24178	24178	chr14	105615601	105615700	0
QDMR_24774	24774	chr19	609401	609500	0
QDMR_24789	24789	chr19	620601	620700	0
QDMR_25258	25258	chr19	1148101	1148200	0
QDMR_25594	25594	chr19	1473801	1473900	0
QDMR_25596	25596	chr19	1478001	1478100	0
QDMR_25717	25717	chr19	1633501	1633600	0
QDMR_25891	25891	chr19	1877401	1877500	0
QDMR_25917	25917	chr19	1912101	1912200	0
QDMR_26005	26005	chr19	2012401	2012500	0
QDMR_26057	26057	chr19	2094301	2094400	0
QDMR_26968	26968	chr19	3699101	3699200	0
QDMR_27169	27169	chr19	4059801	4059900	0
QDMR_27239	27239	chr19	4196901	4197000	0
QDMR_27720	27720	chr19	5569001	5569100	0
QDMR_29094	29094	chr19	11190301	11190400	0
QDMR_29444	29444	chr19	12768901	12769000	0
QDMR_30062	30062	chr19	14767901	14768000	0
QDMR_30367	30367	chr19	16608001	16608100	0
QDMR_30539	30539	chr19	17375001	17375100	0
QDMR_30731	30731	chr19	17876101	17876200	0
QDMR_30889	30889	chr19	18279801	18279900	0
QDMR_30928	30928	chr19	18357601	18357700	0
QDMR_30998	30998	chr19	18536801	18536900	0
QDMR_32118	32118	chr19	33806401	33806500	0
QDMR_34014	34014	chr19	45181101	45181200	0
QDMR_34084	34084	chr19	45491601	45491700	0
QDMR_34778	34778	chr19	47980001	47980100	0
QDMR_35045	35045	chr19	49129301	49129400	0
QDMR_35252	35252	chr19	49656001	49656100	0
QDMR_35497	35497	chr19	50332901	50333000	0
QDMR_35809	35809	chr19	51367301	51367400	0
QDMR_36539	36539	chr19	55831401	55831500	0
QDMR_37100	37100	chr19	58883701	58883800	0
QDMR_38272	38272	chr8	21974501	21974600	0
QDMR_38304	38304	chr8	22080601	22080700	0
QDMR_38402	38402	chr8	22533501	22533600	0
QDMR_40211	40211	chr8	68845501	68845600	0
QDMR_40624	40624	chr8	88984501	88984600	0
QDMR_40780	40780	chr8	95648701	95648800	0
QDMR_41540	41540	chr8	123834801	123834900	0
QDMR_42022	42022	chr8	140727901	140728000	0
QDMR_42248	42248	chr8	142415801	142415900	0
QDMR_42414	42414	chr8	143341701	143341800	0
QDMR_42602	42602	chr8	143901401	143901500	0
QDMR_43476	43476	chr8	145806401	145806500	0
QDMR_44409	44409	chr1	1960801	1960900	0
QDMR_44601	44601	chr1	2287101	2287200	0
QDMR_44823	44823	chr1	2793601	2793700	0
QDMR_44824	44824	chr1	2794201	2794300	0
QDMR_45381	45381	chr1	5335601	5335700	0
QDMR_45639	45639	chr1	6533301	6533400	0
QDMR_46034	46034	chr1	9335101	9335200	0
QDMR_46069	46069	chr1	9554701	9554800	0
QDMR_46593	46593	chr1	12082201	12082300	0
QDMR_47310	47310	chr1	19094501	19094600	0
QDMR_47352	47352	chr1	19391601	19391700	0
QDMR_47479	47479	chr1	20683101	20683200	0
QDMR_47971	47971	chr1	24272201	24272300	0
QDMR_48290	48290	chr1	26708001	26708100	0
QDMR_48933	48933	chr1	31397901	31398000	0
QDMR_49890	49890	chr1	40289001	40289100	0
QDMR_49920	49920	chr1	40464901	40465000	0
QDMR_50215	50215	chr1	43516901	43517000	0
QDMR_50300	50300	chr1	44394201	44394300	0
QDMR_51163	51163	chr1	55505401	55505500	0
QDMR_51280	51280	chr1	61369501	61369600	0
QDMR_51507	51507	chr1	67324001	67324100	0
QDMR_51745	51745	chr1	80516501	80516600	0
QDMR_51763	51763	chr1	81993601	81993700	0
QDMR_51764	51764	chr1	81994201	81994300	0
QDMR_51777	51777	chr1	83474601	83474700	0
QDMR_51890	51890	chr1	87877401	87877500	0
QDMR_51892	51892	chr1	87976801	87976900	0
QDMR_52672	52672	chr1	113596001	113596100	0
QDMR_52673	52673	chr1	113596101	113596200	0
QDMR_52837	52837	chr1	117342201	117342300	0
QDMR_53436	53436	chr1	151352201	151352300	0
QDMR_54259	54259	chr1	160255601	160255700	0
QDMR_55176	55176	chr1	186660301	186660400	0
QDMR_55178	55178	chr1	186833001	186833100	0
QDMR_55214	55214	chr1	188992201	188992300	0
QDMR_55221	55221	chr1	189665601	189665700	0
QDMR_55233	55233	chr1	190488701	190488800	0
QDMR_56116	56116	chr1	212303401	212303500	0
QDMR_56386	56386	chr1	221674801	221674900	0
QDMR_56601	56601	chr1	226161001	226161100	0
QDMR_57104	57104	chr1	230423501	230423600	0
QDMR_57249	57249	chr1	233007401	233007500	0
QDMR_57254	57254	chr1	233082001	233082100	0
QDMR_57962	57962	chr1	247465201	247465300	0
QDMR_58859	58859	chr11	1773801	1773900	0
QDMR_58979	58979	chr11	2017501	2017600	0
QDMR_59186	59186	chr11	2791701	2791800	0
QDMR_59274	59274	chr11	3169001	3169100	0
QDMR_59612	59612	chr11	9479301	9479400	0
QDMR_59619	59619	chr11	9552501	9552600	0
QDMR_60001	60001	chr11	18210701	18210800	0
QDMR_60284	60284	chr11	30424701	30424800	0
QDMR_60744	60744	chr11	44997601	44997700	0
QDMR_61204	61204	chr11	57003901	57004000	0
QDMR_61376	61376	chr11	60258701	60258800	0
QDMR_61503	61503	chr11	61262501	61262600	0
QDMR_62379	62379	chr11	65227401	65227500	0
QDMR_62595	62595	chr11	65735001	65735100	0
QDMR_62660	62660	chr11	66055601	66055700	0
QDMR_62898	62898	chr11	66884101	66884200	0
QDMR_62933	62933	chr11	67053601	67053700	0
QDMR_63034	63034	chr11	67270001	67270100	0
QDMR_63765	63765	chr11	71949701	71949800	0
QDMR_64115	64115	chr11	75881501	75881600	0
QDMR_64421	64421	chr11	84018601	84018700	0
QDMR_64601	64601	chr11	93061901	93062000	0
QDMR_64853	64853	chr11	107351001	107351100	0
QDMR_65307	65307	chr11	118502001	118502100	0
QDMR_65333	65333	chr11	118752701	118752800	0
QDMR_65349	65349	chr11	118788601	118788700	0
QDMR_65502	65502	chr11	119293201	119293300	0
QDMR_65559	65559	chr11	119897001	119897100	0
QDMR_65735	65735	chr11	123593401	123593500	0
QDMR_66346	66346	chr11	134655501	134655600	0
QDMR_67055	67055	chr6	10848201	10848300	0
QDMR_67099	67099	chr6	11933201	11933300	0
QDMR_67232	67232	chr6	15224601	15224700	0
QDMR_67356	67356	chr6	17320301	17320400	0
QDMR_67576	67576	chr6	21674101	21674200	0
QDMR_67582	67582	chr6	21758201	21758300	0
QDMR_67588	67588	chr6	21762901	21763000	0
QDMR_67813	67813	chr6	27159301	27159400	0
QDMR_68001	68001	chr6	28862701	28862800	0
QDMR_68055	68055	chr6	29660901	29661000	0
QDMR_68241	68241	chr6	31166301	31166400	0
QDMR_69086	69086	chr6	39325401	39325500	0
QDMR_69682	69682	chr6	49798601	49798700	0
QDMR_69683	69683	chr6	49798701	49798800	0
QDMR_69684	69684	chr6	49868301	49868400	0
QDMR_69728	69728	chr6	52285001	52285100	0
QDMR_69978	69978	chr6	70953501	70953600	0
QDMR_70535	70535	chr6	94483701	94483800	0
QDMR_70553	70553	chr6	96342301	96342400	0
QDMR_70999	70999	chr6	110329901	110330000	0
QDMR_71122	71122	chr6	113707601	113707700	0
QDMR_71296	71296	chr6	121749401	121749500	0
QDMR_71311	71311	chr6	122402601	122402700	0
QDMR_71669	71669	chr6	136613001	136613100	0
QDMR_71816	71816	chr6	139896001	139896100	0
QDMR_72098	72098	chr6	149805201	149805300	0
QDMR_72293	72293	chr6	151870201	151870300	0
QDMR_73057	73057	chr6	168388001	168388100	0
QDMR_74440	74440	chr17	4048201	4048300	0
QDMR_74541	74541	chr17	4521701	4521800	0
QDMR_75047	75047	chr17	7268101	7268200	0
QDMR_75048	75048	chr17	7268201	7268300	0
QDMR_75538	75538	chr17	9481101	9481200	0
QDMR_75773	75773	chr17	14400901	14401000	0
QDMR_75786	75786	chr17	15073801	15073900	0
QDMR_75848	75848	chr17	15770701	15770800	0
QDMR_76031	76031	chr17	17330701	17330800	0
QDMR_76447	76447	chr17	19885801	19885900	0
QDMR_76683	76683	chr17	25565101	25565200	0
QDMR_76777	76777	chr17	26706601	26706700	0
QDMR_77410	77410	chr17	33184701	33184800	0
QDMR_78005	78005	chr17	38213501	38213600	0
QDMR_78272	78272	chr17	40460301	40460400	0
QDMR_78287	78287	chr17	40571501	40571600	0
QDMR_78448	78448	chr17	41164301	41164400	0
QDMR_78530	78530	chr17	41735701	41735800	0
QDMR_79155	79155	chr17	46049201	46049300	0
QDMR_79391	79391	chr17	47355001	47355100	0
QDMR_79395	79395	chr17	47420501	47420600	0
QDMR_79407	79407	chr17	47518501	47518600	0
QDMR_79575	79575	chr17	48520401	48520500	0
QDMR_79847	79847	chr17	55455601	55455700	0
QDMR_80197	80197	chr17	59495701	59495800	0
QDMR_80469	80469	chr17	62049901	62050000	0
QDMR_80691	80691	chr17	65053701	65053800	0
QDMR_80737	80737	chr17	65429401	65429500	0
QDMR_81657	81657	chr17	74115601	74115700	0
QDMR_81844	81844	chr17	74832501	74832600	0
QDMR_82333	82333	chr17	76997401	76997500	0
QDMR_82346	82346	chr17	77082401	77082500	0
QDMR_82358	82358	chr17	77095601	77095700	0
QDMR_82986	82986	chr17	79135301	79135400	0
QDMR_83094	83094	chr17	79296401	79296500	0
QDMR_83564	83564	chr17	79991601	79991700	0
QDMR_83566	83566	chr17	79991801	79991900	0
QDMR_83955	83955	chr17	80667501	80667600	0
QDMR_84538	84538	chr21	25486701	25486800	0
QDMR_84539	84539	chr21	25486801	25486900	0
QDMR_84672	84672	chr21	31866901	31867000	0
QDMR_84737	84737	chr21	33128101	33128200	0
QDMR_85607	85607	chr21	44629801	44629900	0
QDMR_86057	86057	chr21	46123401	46123500	0
QDMR_86090	86090	chr21	46228201	46228300	0
QDMR_86815	86815	chr16	326801	326900	0
QDMR_87432	87432	chr16	1065301	1065400	0
QDMR_87807	87807	chr16	1502701	1502800	0
QDMR_88214	88214	chr16	2173101	2173200	0
QDMR_88449	88449	chr16	2770001	2770100	0
QDMR_89947	89947	chr16	20063901	20064000	0
QDMR_90166	90166	chr16	23689401	23689500	0
QDMR_90186	90186	chr16	23820101	23820200	0
QDMR_90207	90207	chr16	24404601	24404700	0
QDMR_90439	90439	chr16	28553501	28553600	0
QDMR_91300	91300	chr16	34986101	34986200	0
QDMR_91486	91486	chr16	49719001	49719100	0
QDMR_92138	92138	chr16	61614601	61614700	0
QDMR_92658	92658	chr16	68389601	68389700	0
QDMR_93294	93294	chr16	75454901	75455000	0
QDMR_93872	93872	chr16	85138901	85139000	0
QDMR_93977	93977	chr16	85477401	85477500	0
QDMR_94160	94160	chr16	86405001	86405100	0
QDMR_95106	95106	chr16	89153101	89153200	0
QDMR_95161	95161	chr16	89261001	89261100	0
QDMR_95498	95498	chr18	137001	137100	0
QDMR_95680	95680	chr18	3620801	3620900	0
QDMR_95803	95803	chr18	7351501	7351600	0
QDMR_95992	95992	chr18	11183301	11183400	0
QDMR_96034	96034	chr18	11978301	11978400	0
QDMR_96117	96117	chr18	12772601	12772700	0
QDMR_96446	96446	chr18	21080001	21080100	0
QDMR_96611	96611	chr18	27445501	27445600	0
QDMR_96619	96619	chr18	28466701	28466800	0
QDMR_97070	97070	chr18	46190401	46190500	0
QDMR_97346	97346	chr18	55021101	55021200	0
QDMR_97525	97525	chr18	58632001	58632100	0
QDMR_98163	98163	chr18	76601501	76601600	0
QDMR_98688	98688	chr3	6256101	6256200	0
QDMR_99152	99152	chr3	13235701	13235800	0
QDMR_99502	99502	chr3	23175801	23175900	0
QDMR_99702	99702	chr3	31936701	31936800	0
QDMR_100711	100711	chr3	48954701	48954800	0
QDMR_100854	100854	chr3	49576501	49576600	0
QDMR_101211	101211	chr3	52189401	52189500	0
QDMR_102146	102146	chr3	78965301	78965400	0
QDMR_102227	102227	chr3	85076301	85076400	0
QDMR_102258	102258	chr3	87005801	87005900	0
QDMR_102519	102519	chr3	104837101	104837200	0
QDMR_103249	103249	chr3	127425701	127425800	0
QDMR_104038	104038	chr3	141721001	141721100	0
QDMR_104154	104154	chr3	146341001	146341100	0
QDMR_104972	104972	chr3	179031201	179031300	0
QDMR_105568	105568	chr3	192126101	192126200	0
QDMR_105679	105679	chr3	194222201	194222300	0
QDMR_105683	105683	chr3	194303301	194303400	0
QDMR_105706	105706	chr3	194484601	194484700	0
QDMR_105911	105911	chr3	195916301	195916400	0
QDMR_105977	105977	chr3	196319001	196319100	0
QDMR_106802	106802	chr12	6714901	6715000	0
QDMR_106806	106806	chr12	6731801	6731900	0
QDMR_106830	106830	chr12	6824601	6824700	0
QDMR_106840	106840	chr12	6870801	6870900	0
QDMR_107104	107104	chr12	10297501	10297600	0
QDMR_107284	107284	chr12	14819501	14819600	0
QDMR_107326	107326	chr12	16707601	16707700	0
QDMR_107391	107391	chr12	19891401	19891500	0
QDMR_107414	107414	chr12	20906601	20906700	0
QDMR_108389	108389	chr12	49471401	49471500	0
QDMR_108733	108733	chr12	52222701	52222800	0
QDMR_109757	109757	chr12	65515101	65515200	0
QDMR_109770	109770	chr12	66078301	66078400	0
QDMR_109839	109839	chr12	68073201	68073300	0
QDMR_110134	110134	chr12	80387001	80387100	0
QDMR_110207	110207	chr12	86161001	86161100	0
QDMR_110224	110224	chr12	87724001	87724100	0
QDMR_110292	110292	chr12	90313601	90313700	0
QDMR_110654	110654	chr12	102267501	102267600	0
QDMR_110854	110854	chr12	107976501	107976600	0
QDMR_110925	110925	chr12	109526801	109526900	0
QDMR_110997	110997	chr12	110332101	110332200	0
QDMR_110998	110998	chr12	110332201	110332300	0
QDMR_111070	111070	chr12	110868501	110868600	0
QDMR_111353	111353	chr12	113581501	113581600	0
QDMR_111709	111709	chr12	119681201	119681300	0
QDMR_111930	111930	chr12	121343301	121343400	0
QDMR_112065	112065	chr12	122137901	122138000	0
QDMR_112124	112124	chr12	122276501	122276600	0
QDMR_112152	112152	chr12	122454901	122455000	0
QDMR_112601	112601	chr12	125029201	125029300	0
QDMR_112783	112783	chr12	128868001	128868100	0
QDMR_114382	114382	chr15	35371101	35371200	0
QDMR_115149	115149	chr15	45839601	45839700	0
QDMR_115166	115166	chr15	46384601	46384700	0
QDMR_115215	115215	chr15	49269501	49269600	0
QDMR_115216	115216	chr15	49269601	49269700	0
QDMR_115378	115378	chr15	52403101	52403200	0
QDMR_115604	115604	chr15	58006301	58006400	0
QDMR_115650	115650	chr15	59178701	59178800	0
QDMR_116077	116077	chr15	65665601	65665700	0
QDMR_116402	116402	chr15	69607301	69607400	0
QDMR_117056	117056	chr15	77904401	77904500	0
QDMR_117666	117666	chr15	89454701	89454800	0
QDMR_117721	117721	chr15	89951301	89951400	0
QDMR_117929	117929	chr15	91370001	91370100	0
QDMR_118279	118279	chr15	99173901	99174000	0
QDMR_118590	118590	chrX	4397601	4397700	0
QDMR_118673	118673	chrX	12983001	12983100	0
QDMR_118723	118723	chrX	15756401	15756500	0
QDMR_118939	118939	chrX	24146301	24146400	0
QDMR_119112	119112	chrX	38401401	38401500	0
QDMR_119236	119236	chrX	41220501	41220600	0
QDMR_119291	119291	chrX	44494201	44494300	0
QDMR_119595	119595	chrX	54415201	54415300	0
QDMR_119667	119667	chrX	64813601	64813700	0
QDMR_119754	119754	chrX	70078101	70078200	0
QDMR_119813	119813	chrX	71359501	71359600	0
QDMR_119822	119822	chrX	71471001	71471100	0
QDMR_120012	120012	chrX	100074301	100074400	0
QDMR_120068	120068	chrX	103222101	103222200	0
QDMR_120147	120147	chrX	110233301	110233400	0
QDMR_120190	120190	chrX	114779501	114779600	0
QDMR_120194	120194	chrX	114824901	114825000	0
QDMR_120420	120420	chrX	128926301	128926400	0
QDMR_120508	120508	chrX	132073401	132073500	0
QDMR_120539	120539	chrX	133934401	133934500	0
QDMR_120577	120577	chrX	135551501	135551600	0
QDMR_120726	120726	chrX	150696901	150697000	0
QDMR_120783	120783	chrX	152831201	152831300	0
QDMR_120828	120828	chrX	153040101	153040200	0
QDMR_120866	120866	chrX	153128701	153128800	0
QDMR_121500	121500	chr4	1244401	1244500	0
QDMR_121510	121510	chr4	1288901	1289000	0
QDMR_121606	121606	chr4	1520501	1520600	0
QDMR_122337	122337	chr4	3775201	3775300	0
QDMR_122806	122806	chr4	7705101	7705200	0
QDMR_123711	123711	chr4	34497601	34497700	0
QDMR_123950	123950	chr4	40369301	40369400	0
QDMR_124516	124516	chr4	62527901	62528000	0
QDMR_124526	124526	chr4	64094301	64094400	0
QDMR_124659	124659	chr4	72554201	72554300	0
QDMR_125234	125234	chr4	93796401	93796500	0
QDMR_125350	125350	chr4	99882101	99882200	0
QDMR_125414	125414	chr4	102707401	102707500	0
QDMR_125574	125574	chr4	109700601	109700700	0
QDMR_126109	126109	chr4	133927701	133927800	0
QDMR_126134	126134	chr4	134892401	134892500	0
QDMR_126391	126391	chr4	145677701	145677800	0
QDMR_126837	126837	chr4	164285501	164285600	0
QDMR_126862	126862	chr4	165900701	165900800	0
QDMR_127106	127106	chr4	175494801	175494900	0
QDMR_127625	127625	chr4	189739301	189739400	0
QDMR_16187	16187	chr22	32026301	32026400	0.003
QDMR_125796	125796	chr4	120051201	120051300	0.004
QDMR_275	275	chr7	622301	622400	0.005
QDMR_8141	8141	chr7	150094601	150094700	0.005
QDMR_10985	10985	chr20	32283301	32283400	0.005
QDMR_89673	89673	chr16	15083901	15084000	0.005
QDMR_125799	125799	chr4	120148501	120148600	0.005
QDMR_19502	19502	chr14	21905201	21905300	0.006
QDMR_22802	22802	chr14	97900401	97900500	0.006
QDMR_67420	67420	chr6	18012501	18012600	0.006
QDMR_76441	76441	chr17	19860601	19860700	0.006
QDMR_101857	101857	chr3	68295501	68295600	0.006
QDMR_102208	102208	chr3	83000401	83000500	0.006
QDMR_102254	102254	chr3	86401101	86401200	0.006
QDMR_6971	6971	chr7	128482701	128482800	0.007
QDMR_8941	8941	chr7	157202501	157202600	0.007
QDMR_30256	30256	chr19	16013401	16013500	0.007
QDMR_33326	33326	chr19	40324401	40324500	0.007
QDMR_57415	57415	chr1	236032601	236032700	0.007
QDMR_69965	69965	chr6	69811901	69812000	0.007
QDMR_80735	80735	chr17	65394001	65394100	0.007
QDMR_125794	125794	chr4	119918301	119918400	0.007
QDMR_34456	34456	chr19	46918301	46918400	0.008
QDMR_61478	61478	chr11	61128301	61128400	0.008
QDMR_110887	110887	chr12	108523401	108523500	0.008
QDMR_114458	114458	chr15	39195201	39195300	0.008
QDMR_123693	123693	chr4	32634301	32634400	0.008
QDMR_3298	3298	chr7	44317201	44317300	0.009
QDMR_5559	5559	chr7	98360601	98360700	0.009
QDMR_17114	17114	chr22	39884101	39884200	0.009
QDMR_86858	86858	chr16	401501	401600	0.009
QDMR_91411	91411	chr16	48530501	48530600	0.009
QDMR_93797	93797	chr16	84841801	84841900	0.009
QDMR_110348	110348	chr12	93721401	93721500	0.009
QDMR_116140	116140	chr15	66085801	66085900	0.009
QDMR_121030	121030	chr4	53101	53200	0.009
QDMR_20752	20752	chr14	56232901	56233000	0.01
QDMR_32633	32633	chr19	36612501	36612600	0.01
QDMR_36038	36038	chr19	53446701	53446800	0.01
QDMR_48526	48526	chr1	27846001	27846100	0.01
QDMR_52644	52644	chr1	113332301	113332400	0.01
QDMR_52818	52818	chr1	116962701	116962800	0.01
QDMR_70060	70060	chr6	73934401	73934500	0.01
QDMR_100126	100126	chr3	42034701	42034800	0.01
QDMR_104146	104146	chr3	145969501	145969600	0.01
QDMR_1996	1996	chr7	6662301	6662400	0.011
QDMR_3663	3663	chr7	54901901	54902000	0.011
QDMR_4533	4533	chr7	73050401	73050500	0.011
QDMR_22624	22624	chr14	94953701	94953800	0.011
QDMR_23970	23970	chr14	105106501	105106600	0.011
QDMR_27834	27834	chr19	5826701	5826800	0.011
QDMR_53589	53589	chr1	153681701	153681800	0.011
QDMR_54634	54634	chr1	170619701	170619800	0.011
QDMR_68537	68537	chr6	33500301	33500400	0.011
QDMR_71457	71457	chr6	129216601	129216700	0.011
QDMR_79836	79836	chr17	55207101	55207200	0.011
QDMR_81400	81400	chr17	73417501	73417600	0.011
QDMR_87675	87675	chr16	1333301	1333400	0.011
QDMR_97493	97493	chr18	57376001	57376100	0.011
QDMR_102574	102574	chr3	107631401	107631500	0.011
QDMR_108387	108387	chr12	49464601	49464700	0.011
QDMR_112127	112127	chr12	122296301	122296400	0.011
QDMR_8779	8779	chr7	155971701	155971800	0.012
QDMR_11805	11805	chr20	43040101	43040200	0.012
QDMR_12248	12248	chr20	47105101	47105200	0.012
QDMR_15408	15408	chr22	24552401	24552500	0.012
QDMR_35493	35493	chr19	50319601	50319700	0.012
QDMR_51922	51922	chr1	89132101	89132200	0.012
QDMR_54281	54281	chr1	160952801	160952900	0.012
QDMR_89388	89388	chr16	10972901	10973000	0.012
QDMR_92009	92009	chr16	58082801	58082900	0.012
QDMR_101856	101856	chr3	68295401	68295500	0.012
QDMR_114247	114247	chr15	32167701	32167800	0.012
QDMR_4977	4977	chr7	77108101	77108200	0.013
QDMR_16743	16743	chr22	38093101	38093200	0.013
QDMR_18633	18633	chr22	48930501	48930600	0.013
QDMR_22620	22620	chr14	94834301	94834400	0.013
QDMR_26710	26710	chr19	3240701	3240800	0.013
QDMR_30269	30269	chr19	16193501	16193600	0.013
QDMR_36851	36851	chr19	57509201	57509300	0.013
QDMR_43094	43094	chr8	145015501	145015600	0.013
QDMR_47964	47964	chr1	24244301	24244400	0.013
QDMR_49174	49174	chr1	33192201	33192300	0.013
QDMR_49456	49456	chr1	36348901	36349000	0.013
QDMR_54504	54504	chr1	166637601	166637700	0.013
QDMR_80106	80106	chr17	58311801	58311900	0.013
QDMR_100747	100747	chr3	49057001	49057100	0.013
QDMR_102200	102200	chr3	81816701	81816800	0.013
QDMR_115045	115045	chr15	44628901	44629000	0.013
QDMR_115087	115087	chr15	45315601	45315700	0.013
QDMR_123043	123043	chr4	8782401	8782500	0.013
QDMR_16836	16836	chr22	38398601	38398700	0.014
QDMR_18955	18955	chr22	50341801	50341900	0.014
QDMR_27207	27207	chr19	4125801	4125900	0.014
QDMR_31882	31882	chr19	30418301	30418400	0.014
QDMR_51438	51438	chr1	64667501	64667600	0.014
QDMR_51566	51566	chr1	69283801	69283900	0.014
QDMR_53638	53638	chr1	153962001	153962100	0.014
QDMR_54422	54422	chr1	162399401	162399500	0.014
QDMR_60308	60308	chr11	31608401	31608500	0.014
QDMR_62096	62096	chr11	64136201	64136300	0.014
QDMR_67565	67565	chr6	21649701	21649800	0.014
QDMR_67642	67642	chr6	24766601	24766700	0.014
QDMR_69522	69522	chr6	43893901	43894000	0.014
QDMR_70701	70701	chr6	103353001	103353100	0.014
QDMR_73190	73190	chr6	169424701	169424800	0.014
QDMR_88756	88756	chr16	3546501	3546600	0.014
QDMR_102576	102576	chr3	107631601	107631700	0.014
QDMR_112023	112023	chr12	121975201	121975300	0.014
QDMR_122332	122332	chr4	3754801	3754900	0.014
QDMR_124544	124544	chr4	64808901	64809000	0.014
QDMR_3178	3178	chr7	42004601	42004700	0.015
QDMR_8576	8576	chr7	154959001	154959100	0.015
QDMR_13738	13738	chr20	61792501	61792600	0.015
QDMR_17238	17238	chr22	40785301	40785400	0.015
QDMR_18122	18122	chr22	46024201	46024300	0.015
QDMR_39958	39958	chr8	61554701	61554800	0.015
QDMR_54316	54316	chr1	161122601	161122700	0.015
QDMR_61530	61530	chr11	61322901	61323000	0.015
QDMR_62861	62861	chr11	66782601	66782700	0.015
QDMR_82651	82651	chr17	78143901	78144000	0.015
QDMR_90744	90744	chr16	30170601	30170700	0.015
QDMR_93881	93881	chr16	85168201	85168300	0.015
QDMR_97041	97041	chr18	45934301	45934400	0.015
QDMR_107533	107533	chr12	25879801	25879900	0.015
QDMR_117137	117137	chr15	78728201	78728300	0.015
QDMR_124065	124065	chr4	42281801	42281900	0.015
QDMR_127223	127223	chr4	182897401	182897500	0.015
QDMR_127651	127651	chr4	190563301	190563400	0.015
QDMR_2716	2716	chr7	28988901	28989000	0.016
QDMR_5645	5645	chr7	98990301	98990400	0.016
QDMR_20799	20799	chr14	57404901	57405000	0.016
QDMR_35348	35348	chr19	50036701	50036800	0.016
QDMR_41918	41918	chr8	134768601	134768700	0.016
QDMR_42346	42346	chr8	143012101	143012200	0.016
QDMR_43838	43838	chr1	1081101	1081200	0.016
QDMR_46072	46072	chr1	9564601	9564700	0.016
QDMR_51343	51343	chr1	62772901	62773000	0.016
QDMR_53413	53413	chr1	151252801	151252900	0.016
QDMR_54439	54439	chr1	162816201	162816300	0.016
QDMR_67041	67041	chr6	10617401	10617500	0.016
QDMR_76897	76897	chr17	27307601	27307700	0.016
QDMR_87388	87388	chr16	1027401	1027500	0.016
QDMR_90568	90568	chr16	29666901	29667000	0.016
QDMR_92393	92393	chr16	67233101	67233200	0.016
QDMR_94747	94747	chr16	88566601	88566700	0.016
QDMR_122171	122171	chr4	3263901	3264000	0.016
QDMR_122624	122624	chr4	6748301	6748400	0.016
QDMR_126539	126539	chr4	151971301	151971400	0.016
QDMR_2365	2365	chr7	23068301	23068400	0.017
QDMR_13471	13471	chr20	61143601	61143700	0.017
QDMR_30024	30024	chr19	14612601	14612700	0.017
QDMR_39357	39357	chr8	42896501	42896600	0.017
QDMR_40777	40777	chr8	95583701	95583800	0.017
QDMR_41120	41120	chr8	102155701	102155800	0.017
QDMR_55374	55374	chr1	200183001	200183100	0.017
QDMR_57080	57080	chr1	229863401	229863500	0.017
QDMR_61289	61289	chr11	57521301	57521400	0.017
QDMR_62986	62986	chr11	67171601	67171700	0.017
QDMR_65347	65347	chr11	118781401	118781500	0.017
QDMR_79740	79740	chr17	51616901	51617000	0.017
QDMR_89893	89893	chr16	19421001	19421100	0.017
QDMR_94721	94721	chr16	88540501	88540600	0.017
QDMR_103824	103824	chr3	137561301	137561400	0.017
QDMR_104850	104850	chr3	172279201	172279300	0.017
QDMR_105768	105768	chr3	195282701	195282800	0.017
QDMR_106711	106711	chr12	6253801	6253900	0.017
QDMR_109116	109116	chr12	54709401	54709500	0.017
QDMR_109980	109980	chr12	74564601	74564700	0.017
QDMR_120776	120776	chrX	152793301	152793400	0.017
QDMR_22435	22435	chr14	92589801	92589900	0.018
QDMR_31722	31722	chr19	23374101	23374200	0.018
QDMR_31834	31834	chr19	30054701	30054800	0.018
QDMR_39793	39793	chr8	56613701	56613800	0.018
QDMR_40292	40292	chr8	71582001	71582100	0.018
QDMR_52460	52460	chr1	110508901	110509000	0.018
QDMR_59882	59882	chr11	16762401	16762500	0.018
QDMR_67276	67276	chr6	15687101	15687200	0.018
QDMR_68918	68918	chr6	36932201	36932300	0.018
QDMR_69316	69316	chr6	42846101	42846200	0.018
QDMR_69328	69328	chr6	42888301	42888400	0.018
QDMR_70059	70059	chr6	73934301	73934400	0.018
QDMR_73197	73197	chr6	169539501	169539600	0.018
QDMR_84356	84356	chr21	15443901	15444000	0.018
QDMR_85582	85582	chr21	44574401	44574500	0.018
QDMR_87414	87414	chr16	1041801	1041900	0.018
QDMR_95815	95815	chr18	7522101	7522200	0.018
QDMR_107168	107168	chr12	12424801	12424900	0.018
QDMR_123146	123146	chr4	9530401	9530500	0.018
QDMR_123708	123708	chr4	33675401	33675500	0.018
QDMR_126160	126160	chr4	137174501	137174600	0.018
QDMR_127092	127092	chr4	175061201	175061300	0.018
QDMR_4452	4452	chr7	72713501	72713600	0.019
QDMR_5103	5103	chr7	82234301	82234400	0.019
QDMR_6482	6482	chr7	106508201	106508300	0.019
QDMR_7727	7727	chr7	143648101	143648200	0.019
QDMR_10517	10517	chr20	24722401	24722500	0.019
QDMR_12249	12249	chr20	47111001	47111100	0.019
QDMR_14033	14033	chr20	62276901	62277000	0.019
QDMR_15947	15947	chr22	30278501	30278600	0.019
QDMR_19503	19503	chr14	21905301	21905400	0.019
QDMR_20594	20594	chr14	52735201	52735300	0.019
QDMR_23865	23865	chr14	104772601	104772700	0.019
QDMR_30609	30609	chr19	17493001	17493100	0.019
QDMR_31543	31543	chr19	20604401	20604500	0.019
QDMR_36653	36653	chr19	56041701	56041800	0.019
QDMR_39788	39788	chr8	56367401	56367500	0.019
QDMR_48901	48901	chr1	30809601	30809700	0.019
QDMR_51593	51593	chr1	70804701	70804800	0.019
QDMR_62129	62129	chr11	64373301	64373400	0.019
QDMR_64547	64547	chr11	89901401	89901500	0.019
QDMR_68555	68555	chr6	33594801	33594900	0.019
QDMR_70066	70066	chr6	73957401	73957500	0.019
QDMR_75781	75781	chr17	15028901	15029000	0.019
QDMR_78349	78349	chr17	40793401	40793500	0.019
QDMR_83089	83089	chr17	79289601	79289700	0.019
QDMR_85909	85909	chr21	45649201	45649300	0.019
QDMR_88247	88247	chr16	2231301	2231400	0.019
QDMR_88569	88569	chr16	3023201	3023300	0.019
QDMR_92180	92180	chr16	63894701	63894800	0.019
QDMR_95060	95060	chr16	89047901	89048000	0.019
QDMR_98451	98451	chr18	77586101	77586200	0.019
QDMR_106985	106985	chr12	8091701	8091800	0.019
QDMR_114435	114435	chr15	37783001	37783100	0.019
QDMR_4623	4623	chr7	73491701	73491800	0.02
QDMR_22777	22777	chr14	97129401	97129500	0.02
QDMR_27833	27833	chr19	5826601	5826700	0.02
QDMR_36557	36557	chr19	55870401	55870500	0.02
QDMR_37403	37403	chr8	1687601	1687700	0.02
QDMR_41675	41675	chr8	125779101	125779200	0.02
QDMR_44759	44759	chr1	2535501	2535600	0.02
QDMR_50508	50508	chr1	46015001	46015100	0.02
QDMR_53319	53319	chr1	150566301	150566400	0.02
QDMR_54586	54586	chr1	168122801	168122900	0.02
QDMR_67607	67607	chr6	22721301	22721400	0.02
QDMR_68834	68834	chr6	36203701	36203800	0.02
QDMR_74341	74341	chr17	3628901	3629000	0.02
QDMR_75612	75612	chr17	10522501	10522600	0.02
QDMR_79374	79374	chr17	47228901	47229000	0.02
QDMR_80682	80682	chr17	65012601	65012700	0.02
QDMR_84861	84861	chr21	34773701	34773800	0.02
QDMR_91383	91383	chr16	48091901	48092000	0.02
QDMR_92136	92136	chr16	61328601	61328700	0.02
QDMR_97199	97199	chr18	48256201	48256300	0.02
QDMR_105128	105128	chr3	183150001	183150100	0.02
QDMR_112243	112243	chr12	122953401	122953500	0.02
QDMR_114225	114225	chr15	31746301	31746400	0.02
QDMR_114868	114868	chr15	42337501	42337600	0.02
QDMR_124345	124345	chr4	55507301	55507400	0.02
QDMR_126137	126137	chr4	135248601	135248700	0.02
QDMR_7126	7126	chr7	129619401	129619500	0.021
QDMR_9883	9883	chr20	5433501	5433600	0.021
QDMR_13420	13420	chr20	60991501	60991600	0.021
QDMR_13774	13774	chr20	61875101	61875200	0.021
QDMR_14564	14564	chr22	18531901	18532000	0.021
QDMR_22814	22814	chr14	99173601	99173700	0.021
QDMR_23939	23939	chr14	105044001	105044100	0.021
QDMR_36946	36946	chr19	58296901	58297000	0.021
QDMR_39073	39073	chr8	38352301	38352400	0.021
QDMR_48932	48932	chr1	31397601	31397700	0.021
QDMR_56837	56837	chr1	228161701	228161800	0.021
QDMR_61529	61529	chr11	61322801	61322900	0.021
QDMR_62313	62313	chr11	64938201	64938300	0.021
QDMR_65346	65346	chr11	118781301	118781400	0.021
QDMR_67418	67418	chr6	18011501	18011600	0.021
QDMR_71825	71825	chr6	140019201	140019300	0.021
QDMR_75493	75493	chr17	9021501	9021600	0.021
QDMR_75788	75788	chr17	15084201	15084300	0.021
QDMR_78732	78732	chr17	42619201	42619300	0.021
QDMR_84482	84482	chr21	21798301	21798400	0.021
QDMR_90852	90852	chr16	30594101	30594200	0.021
QDMR_91316	91316	chr16	46766801	46766900	0.021
QDMR_95661	95661	chr18	3349901	3350000	0.021
QDMR_97923	97923	chr18	73843101	73843200	0.021
QDMR_99264	99264	chr3	14349501	14349600	0.021
QDMR_102504	102504	chr3	103093601	103093700	0.021
QDMR_102756	102756	chr3	117895801	117895900	0.021
QDMR_112263	112263	chr12	123161401	123161500	0.021
QDMR_6995	6995	chr7	128550401	128550500	0.022
QDMR_12811	12811	chr20	55669501	55669600	0.022
QDMR_12872	12872	chr20	56166201	56166300	0.022
QDMR_13112	13112	chr20	59641201	59641300	0.022
QDMR_18718	18718	chr22	49289901	49290000	0.022
QDMR_20045	20045	chr14	35133201	35133300	0.022
QDMR_23195	23195	chr14	102067401	102067500	0.022
QDMR_29277	29277	chr19	11848201	11848300	0.022
QDMR_37698	37698	chr8	9030901	9031000	0.022
QDMR_39558	39558	chr8	49521601	49521700	0.022
QDMR_41082	41082	chr8	101778301	101778400	0.022
QDMR_44842	44842	chr1	2824401	2824500	0.022
QDMR_47783	47783	chr1	22927701	22927800	0.022
QDMR_47984	47984	chr1	24384401	24384500	0.022
QDMR_54043	54043	chr1	156364001	156364100	0.022
QDMR_56810	56810	chr1	228089301	228089400	0.022
QDMR_58912	58912	chr11	1931401	1931500	0.022
QDMR_61186	61186	chr11	55642101	55642200	0.022
QDMR_64139	64139	chr11	75951701	75951800	0.022
QDMR_66126	66126	chr11	130966201	130966300	0.022
QDMR_67564	67564	chr6	21649601	21649700	0.022
QDMR_70104	70104	chr6	74162701	74162800	0.022
QDMR_70543	70543	chr6	95485501	95485600	0.022
QDMR_70932	70932	chr6	108615101	108615200	0.022
QDMR_72101	72101	chr6	149813701	149813800	0.022
QDMR_75411	75411	chr17	8317801	8317900	0.022
QDMR_76358	76358	chr17	19317301	19317400	0.022
QDMR_77603	77603	chr17	35741001	35741100	0.022
QDMR_79001	79001	chr17	44853101	44853200	0.022
QDMR_82625	82625	chr17	78060501	78060600	0.022
QDMR_85047	85047	chr21	37964001	37964100	0.022
QDMR_88067	88067	chr16	1998101	1998200	0.022
QDMR_89227	89227	chr16	8443801	8443900	0.022
QDMR_92042	92042	chr16	58535201	58535300	0.022
QDMR_95814	95814	chr18	7522001	7522100	0.022
QDMR_96146	96146	chr18	12949601	12949700	0.022
QDMR_97744	97744	chr18	67361001	67361100	0.022
QDMR_102159	102159	chr3	79494901	79495000	0.022
QDMR_102540	102540	chr3	105659501	105659600	0.022
QDMR_102743	102743	chr3	116383301	116383400	0.022
QDMR_106013	106013	chr3	196403501	196403600	0.022
QDMR_106950	106950	chr12	7859101	7859200	0.022
QDMR_108994	108994	chr12	53834301	53834400	0.022
QDMR_124506	124506	chr4	61829401	61829500	0.022
QDMR_126110	126110	chr4	133927801	133927900	0.022
QDMR_126935	126935	chr4	169104101	169104200	0.022
QDMR_1383	1383	chr7	3048701	3048800	0.023
QDMR_2143	2143	chr7	12751301	12751400	0.023
QDMR_3622	3622	chr7	52150101	52150200	0.023
QDMR_28109	28109	chr19	6782801	6782900	0.023
QDMR_44580	44580	chr1	2251601	2251700	0.023
QDMR_44836	44836	chr1	2817601	2817700	0.023
QDMR_45220	45220	chr1	3623901	3624000	0.023
QDMR_46359	46359	chr1	10833601	10833700	0.023
QDMR_50835	50835	chr1	52072401	52072500	0.023
QDMR_55332	55332	chr1	198102301	198102400	0.023
QDMR_55350	55350	chr1	199928801	199928900	0.023
QDMR_55424	55424	chr1	200880801	200880900	0.023
QDMR_56724	56724	chr1	227017601	227017700	0.023
QDMR_57228	57228	chr1	232470601	232470700	0.023
QDMR_58920	58920	chr11	1959201	1959300	0.023
QDMR_65744	65744	chr11	124041801	124041900	0.023
QDMR_66127	66127	chr11	131091901	131092000	0.023
QDMR_67568	67568	chr6	21658301	21658400	0.023
QDMR_77812	77812	chr17	36990901	36991000	0.023
QDMR_80802	80802	chr17	65997801	65997900	0.023
QDMR_83086	83086	chr17	79288301	79288400	0.023
QDMR_96001	96001	chr18	11633801	11633900	0.023
QDMR_96910	96910	chr18	43551301	43551400	0.023
QDMR_102237	102237	chr3	85412901	85413000	0.023
QDMR_103982	103982	chr3	140785001	140785100	0.023
QDMR_105985	105985	chr3	196326201	196326300	0.023
QDMR_117273	117273	chr15	80753001	80753100	0.023
QDMR_120102	120102	chrX	106844801	106844900	0.023
QDMR_123216	123216	chr4	12765201	12765300	0.023
QDMR_125808	125808	chr4	120596301	120596400	0.023
QDMR_16478	16478	chr22	36519401	36519500	0.024
QDMR_22437	22437	chr14	92590001	92590100	0.024
QDMR_23862	23862	chr14	104761501	104761600	0.024
QDMR_28892	28892	chr19	10551301	10551400	0.024
QDMR_29144	29144	chr19	11375601	11375700	0.024
QDMR_29731	29731	chr19	13822601	13822700	0.024
QDMR_35072	35072	chr19	49186201	49186300	0.024
QDMR_37146	37146	chr19	58984401	58984500	0.024
QDMR_40551	40551	chr8	84917701	84917800	0.024
QDMR_41501	41501	chr8	122679701	122679800	0.024
QDMR_45713	45713	chr1	6801801	6801900	0.024
QDMR_55070	55070	chr1	182990101	182990200	0.024
QDMR_60192	60192	chr11	23425101	23425200	0.024
QDMR_62329	62329	chr11	64978901	64979000	0.024
QDMR_63695	63695	chr11	71238301	71238400	0.024
QDMR_64832	64832	chr11	105386501	105386600	0.024
QDMR_65902	65902	chr11	126308101	126308200	0.024
QDMR_66227	66227	chr11	133835101	133835200	0.024
QDMR_66232	66232	chr11	133858501	133858600	0.024
QDMR_66831	66831	chr6	6674501	6674600	0.024
QDMR_67566	67566	chr6	21649801	21649900	0.024
QDMR_85019	85019	chr21	37681701	37681800	0.024
QDMR_97347	97347	chr18	55021201	55021300	0.024
QDMR_104326	104326	chr3	151670701	151670800	0.024
QDMR_104890	104890	chr3	174798001	174798100	0.024
QDMR_107399	107399	chr12	20469301	20469400	0.024
QDMR_115261	115261	chr15	50714501	50714600	0.024
QDMR_116979	116979	chr15	76601701	76601800	0.024
QDMR_118920	118920	chrX	23832601	23832700	0.024
QDMR_122905	122905	chr4	8191601	8191700	0.024
QDMR_124284	124284	chr4	53618701	53618800	0.024
QDMR_125394	125394	chr4	101889801	101889900	0.024
QDMR_126882	126882	chr4	166047301	166047400	0.024
QDMR_126886	126886	chr4	166127201	166127300	0.024
QDMR_243	243	chr7	583101	583200	0.025
QDMR_3171	3171	chr7	41176301	41176400	0.025
QDMR_5116	5116	chr7	83430901	83431000	0.025
QDMR_5132	5132	chr7	84510001	84510100	0.025
QDMR_23866	23866	chr14	104787001	104787100	0.025
QDMR_24725	24725	chr19	553001	553100	0.025
QDMR_36665	36665	chr19	56104901	56105000	0.025
QDMR_39848	39848	chr8	57206901	57207000	0.025
QDMR_40429	40429	chr8	77767801	77767900	0.025
QDMR_44880	44880	chr1	2934701	2934800	0.025
QDMR_44943	44943	chr1	3056401	3056500	0.025
QDMR_50759	50759	chr1	50648801	50648900	0.025
QDMR_52461	52461	chr1	110509001	110509100	0.025
QDMR_59610	59610	chr11	9478801	9478900	0.025
QDMR_60188	60188	chr11	22857001	22857100	0.025
QDMR_70532	70532	chr6	94183701	94183800	0.025
QDMR_71117	71117	chr6	113010701	113010800	0.025
QDMR_71554	71554	chr6	133148001	133148100	0.025
QDMR_78730	78730	chr17	42590501	42590600	0.025
QDMR_79370	79370	chr17	47203301	47203400	0.025
QDMR_80096	80096	chr17	58224101	58224200	0.025
QDMR_80689	80689	chr17	65027301	65027400	0.025
QDMR_85171	85171	chr21	40105501	40105600	0.025
QDMR_86776	86776	chr16	280401	280500	0.025
QDMR_92606	92606	chr16	68032201	68032300	0.025
QDMR_95915	95915	chr18	9542301	9542400	0.025
QDMR_103611	103611	chr3	131599101	131599200	0.025
QDMR_108513	108513	chr12	50262301	50262400	0.025
QDMR_109595	109595	chr12	60663901	60664000	0.025
QDMR_121078	121078	chr4	491601	491700	0.025
QDMR_122921	122921	chr4	8231701	8231800	0.025
QDMR_126155	126155	chr4	137026801	137026900	0.025
QDMR_50	50	chr7	217001	217100	0.026
QDMR_603	603	chr7	1324701	1324800	0.026
QDMR_4323	4323	chr7	69533301	69533400	0.026
QDMR_7071	7071	chr7	129195801	129195900	0.026
QDMR_7682	7682	chr7	142547501	142547600	0.026
QDMR_10127	10127	chr20	17275001	17275100	0.026
QDMR_10132	10132	chr20	17460901	17461000	0.026
QDMR_11735	11735	chr20	42218401	42218500	0.026
QDMR_11804	11804	chr20	43040001	43040100	0.026
QDMR_12644	12644	chr20	52179101	52179200	0.026
QDMR_21426	21426	chr14	70381801	70381900	0.026
QDMR_24445	24445	chr14	106213601	106213700	0.026
QDMR_27128	27128	chr19	3991801	3991900	0.026
QDMR_28588	28588	chr19	8808101	8808200	0.026
QDMR_39572	39572	chr8	49797301	49797400	0.026
QDMR_39921	39921	chr8	59459801	59459900	0.026
QDMR_45044	45044	chr1	3307101	3307200	0.026
QDMR_52296	52296	chr1	103135901	103136000	0.026
QDMR_53517	53517	chr1	152010001	152010100	0.026
QDMR_55819	55819	chr1	205007401	205007500	0.026
QDMR_56646	56646	chr1	226384401	226384500	0.026
QDMR_60080	60080	chr11	19366501	19366600	0.026
QDMR_63441	63441	chr11	69525701	69525800	0.026
QDMR_68689	68689	chr6	34670001	34670100	0.026
QDMR_70088	70088	chr6	74073501	74073600	0.026
QDMR_72644	72644	chr6	159638301	159638400	0.026
QDMR_76398	76398	chr17	19617101	19617200	0.026
QDMR_85482	85482	chr21	44106701	44106800	0.026
QDMR_91482	91482	chr16	49654901	49655000	0.026
QDMR_101959	101959	chr3	72384201	72384300	0.026
QDMR_105171	105171	chr3	183625501	183625600	0.026
QDMR_105996	105996	chr3	196367701	196367800	0.026
QDMR_106616	106616	chr12	4433801	4433900	0.026
QDMR_108315	108315	chr12	49191301	49191400	0.026
QDMR_108579	108579	chr12	50678401	50678500	0.026
QDMR_115044	115044	chr15	44628801	44628900	0.026
QDMR_118177	118177	chr15	96866501	96866600	0.026
QDMR_119406	119406	chrX	48602401	48602500	0.026
QDMR_122906	122906	chr4	8192301	8192400	0.026
QDMR_126659	126659	chr4	154711701	154711800	0.026
QDMR_11278	11278	chr20	34608201	34608300	0.027
QDMR_13026	13026	chr20	57616601	57616700	0.027
QDMR_14748	14748	chr22	19724401	19724500	0.027
QDMR_14850	14850	chr22	20066901	20067000	0.027
QDMR_16545	16545	chr22	36902301	36902400	0.027
QDMR_31756	31756	chr19	23944801	23944900	0.027
QDMR_33221	33221	chr19	39749401	39749500	0.027
QDMR_41135	41135	chr8	102570801	102570900	0.027
QDMR_46062	46062	chr1	9461401	9461500	0.027
QDMR_47765	47765	chr1	22870901	22871000	0.027
QDMR_47902	47902	chr1	23897701	23897800	0.027
QDMR_47994	47994	chr1	24483801	24483900	0.027
QDMR_48992	48992	chr1	32053901	32054000	0.027
QDMR_49375	49375	chr1	35713501	35713600	0.027
QDMR_52910	52910	chr1	120126901	120127000	0.027
QDMR_53519	53519	chr1	152010201	152010300	0.027
QDMR_55168	55168	chr1	186435601	186435700	0.027
QDMR_57167	57167	chr1	231352801	231352900	0.027
QDMR_59611	59611	chr11	9478901	9479000	0.027
QDMR_60622	60622	chr11	41240501	41240600	0.027
QDMR_65736	65736	chr11	123593501	123593600	0.027
QDMR_67289	67289	chr6	16119801	16119900	0.027
QDMR_69878	69878	chr6	63963101	63963200	0.027
QDMR_76493	76493	chr17	20505801	20505900	0.027
QDMR_84528	84528	chr21	25028401	25028500	0.027
QDMR_85930	85930	chr21	45702101	45702200	0.027
QDMR_97630	97630	chr18	60769601	60769700	0.027
QDMR_99154	99154	chr3	13235901	13236000	0.027
QDMR_99731	99731	chr3	32546301	32546400	0.027
QDMR_101298	101298	chr3	52538701	52538800	0.027
QDMR_102228	102228	chr3	85076401	85076500	0.027
QDMR_102544	102544	chr3	105854801	105854900	0.027
QDMR_105894	105894	chr3	195771901	195772000	0.027
QDMR_106962	106962	chr12	7930201	7930300	0.027
QDMR_106999	106999	chr12	8145501	8145600	0.027
QDMR_107132	107132	chr12	11121701	11121800	0.027
QDMR_108514	108514	chr12	50280401	50280500	0.027
QDMR_108586	108586	chr12	50786201	50786300	0.027
QDMR_110344	110344	chr12	93680401	93680500	0.027
QDMR_112515	112515	chr12	124659201	124659300	0.027
QDMR_116967	116967	chr15	76470301	76470400	0.027
QDMR_121115	121115	chr4	571601	571700	0.027
QDMR_123196	123196	chr4	10626101	10626200	0.027
QDMR_124150	124150	chr4	47285501	47285600	0.027
QDMR_124731	124731	chr4	76619601	76619700	0.027
QDMR_125462	125462	chr4	104854501	104854600	0.027
QDMR_54	54	chr7	219501	219600	0.028
QDMR_3177	3177	chr7	41987101	41987200	0.028
QDMR_3182	3182	chr7	42005101	42005200	0.028
QDMR_3621	3621	chr7	51968701	51968800	0.028
QDMR_10041	10041	chr20	12930901	12931000	0.028
QDMR_13013	13013	chr20	57581401	57581500	0.028
QDMR_15639	15639	chr22	27050901	27051000	0.028
QDMR_21331	21331	chr14	68982601	68982700	0.028
QDMR_21692	21692	chr14	74796701	74796800	0.028
QDMR_28903	28903	chr19	10602601	10602700	0.028
QDMR_31516	31516	chr19	20152301	20152400	0.028
QDMR_31518	31518	chr19	20152501	20152600	0.028
QDMR_31767	31767	chr19	24194301	24194400	0.028
QDMR_35347	35347	chr19	50036601	50036700	0.028
QDMR_37668	37668	chr8	8748801	8748900	0.028
QDMR_45132	45132	chr1	3447401	3447500	0.028
QDMR_46904	46904	chr1	16316501	16316600	0.028
QDMR_48710	48710	chr1	28910101	28910200	0.028
QDMR_49968	49968	chr1	40804301	40804400	0.028
QDMR_52277	52277	chr1	102375701	102375800	0.028
QDMR_52640	52640	chr1	113302101	113302200	0.028
QDMR_54175	54175	chr1	157746101	157746200	0.028
QDMR_58648	58648	chr11	1241501	1241600	0.028
QDMR_61642	61642	chr11	62139301	62139400	0.028
QDMR_66608	66608	chr6	2936201	2936300	0.028
QDMR_66609	66609	chr6	2936301	2936400	0.028
QDMR_66700	66700	chr6	3761401	3761500	0.028
QDMR_67078	67078	chr6	11206401	11206500	0.028
QDMR_67389	67389	chr6	17728601	17728700	0.028
QDMR_67655	67655	chr6	25140001	25140100	0.028
QDMR_68937	68937	chr6	37118901	37119000	0.028
QDMR_85104	85104	chr21	38383901	38384000	0.028
QDMR_88616	88616	chr16	3140301	3140400	0.028
QDMR_90052	90052	chr16	22021101	22021200	0.028
QDMR_92607	92607	chr16	68032301	68032400	0.028
QDMR_95966	95966	chr18	10800301	10800400	0.028
QDMR_101257	101257	chr3	52392401	52392500	0.028
QDMR_104941	104941	chr3	177084301	177084400	0.028
QDMR_121240	121240	chr4	822901	823000	0.028
QDMR_123612	123612	chr4	26534401	26534500	0.028
QDMR_125303	125303	chr4	97092101	97092200	0.028
QDMR_165	165	chr7	463501	463600	0.029
QDMR_3878	3878	chr7	57305501	57305600	0.029
QDMR_8406	8406	chr7	151825701	151825800	0.029
QDMR_15717	15717	chr22	28236701	28236800	0.029
QDMR_17539	17539	chr22	42380401	42380500	0.029
QDMR_21094	21094	chr14	64218501	64218600	0.029
QDMR_23379	23379	chr14	103005501	103005600	0.029
QDMR_28618	28618	chr19	9209001	9209100	0.029
QDMR_29657	29657	chr19	13215501	13215600	0.029
QDMR_32957	32957	chr19	38752901	38753000	0.029
QDMR_37032	37032	chr19	58729501	58729600	0.029
QDMR_39142	39142	chr8	39975901	39976000	0.029
QDMR_40420	40420	chr8	76950001	76950100	0.029
QDMR_48746	48746	chr1	29047701	29047800	0.029
QDMR_49755	49755	chr1	39027601	39027700	0.029
QDMR_50159	50159	chr1	43079201	43079300	0.029
QDMR_50489	50489	chr1	45950201	45950300	0.029
QDMR_50970	50970	chr1	53538401	53538500	0.029
QDMR_53109	53109	chr1	147038401	147038500	0.029
QDMR_53245	53245	chr1	150144801	150144900	0.029
QDMR_55182	55182	chr1	186949201	186949300	0.029
QDMR_56280	56280	chr1	217586301	217586400	0.029
QDMR_56958	56958	chr1	228547401	228547500	0.029
QDMR_60741	60741	chr11	44977101	44977200	0.029
QDMR_61622	61622	chr11	61879401	61879500	0.029
QDMR_62122	62122	chr11	64337201	64337300	0.029
QDMR_63804	63804	chr11	72334301	72334400	0.029
QDMR_67604	67604	chr6	22569701	22569800	0.029
QDMR_69267	69267	chr6	42090901	42091000	0.029
QDMR_71115	71115	chr6	113010501	113010600	0.029
QDMR_73086	73086	chr6	168472601	168472700	0.029
QDMR_79639	79639	chr17	48795501	48795600	0.029
QDMR_84534	84534	chr21	25229801	25229900	0.029
QDMR_91758	91758	chr16	55213801	55213900	0.029
QDMR_92131	92131	chr16	61183701	61183800	0.029
QDMR_99880	99880	chr3	36949201	36949300	0.029
QDMR_101519	101519	chr3	57544701	57544800	0.029
QDMR_101829	101829	chr3	67037201	67037300	0.029
QDMR_104207	104207	chr3	147776601	147776700	0.029
QDMR_106984	106984	chr12	8091601	8091700	0.029
QDMR_107087	107087	chr12	9419301	9419400	0.029
QDMR_107170	107170	chr12	12445201	12445300	0.029
QDMR_107171	107171	chr12	12445301	12445400	0.029
QDMR_108320	108320	chr12	49211901	49212000	0.029
QDMR_110551	110551	chr12	98947801	98947900	0.029
QDMR_117893	117893	chr15	90894401	90894500	0.029
QDMR_119144	119144	chrX	39912001	39912100	0.029
QDMR_123944	123944	chr4	40285501	40285600	0.029
QDMR_124823	124823	chr4	78113901	78114000	0.029
QDMR_11405	11405	chr20	35628201	35628300	0.03
QDMR_12674	12674	chr20	52318701	52318800	0.03
QDMR_12892	12892	chr20	56245301	56245400	0.03
QDMR_19558	19558	chr14	23276201	23276300	0.03
QDMR_20186	20186	chr14	37131701	37131800	0.03
QDMR_23553	23553	chr14	103601501	103601600	0.03
QDMR_32420	32420	chr19	35850301	35850400	0.03
QDMR_34324	34324	chr19	46235101	46235200	0.03
QDMR_35073	35073	chr19	49190901	49191000	0.03
QDMR_36334	36334	chr19	54937101	54937200	0.03
QDMR_39069	39069	chr8	38332901	38333000	0.03
QDMR_40734	40734	chr8	94688501	94688600	0.03
QDMR_42318	42318	chr8	142736001	142736100	0.03
QDMR_46604	46604	chr1	12136401	12136500	0.03
QDMR_51116	51116	chr1	54979701	54979800	0.03
QDMR_51962	51962	chr1	90438101	90438200	0.03
QDMR_53016	53016	chr1	145095601	145095700	0.03
QDMR_55038	55038	chr1	182256901	182257000	0.03
QDMR_55181	55181	chr1	186931901	186932000	0.03
QDMR_57782	57782	chr1	245053801	245053900	0.03
QDMR_58188	58188	chr11	440501	440600	0.03
QDMR_66982	66982	chr6	9041001	9041100	0.03
QDMR_67357	67357	chr6	17320401	17320500	0.03
QDMR_67692	67692	chr6	26108201	26108300	0.03
QDMR_69298	69298	chr6	42687401	42687500	0.03
QDMR_71559	71559	chr6	133360601	133360700	0.03
QDMR_74680	74680	chr17	4975401	4975500	0.03
QDMR_77519	77519	chr17	34896901	34897000	0.03
QDMR_78597	78597	chr17	42083101	42083200	0.03
QDMR_80541	80541	chr17	62733601	62733700	0.03
QDMR_80901	80901	chr17	68153001	68153100	0.03
QDMR_85686	85686	chr21	44866601	44866700	0.03
QDMR_93247	93247	chr16	75149001	75149100	0.03
QDMR_93325	93325	chr16	75563201	75563300	0.03
QDMR_96014	96014	chr18	11759001	11759100	0.03
QDMR_107013	107013	chr12	8215401	8215500	0.03
QDMR_108256	108256	chr12	48411001	48411100	0.03
QDMR_113065	113065	chr12	132319901	132320000	0.03
QDMR_123551	123551	chr4	25565701	25565800	0.03
QDMR_124324	124324	chr4	55046601	55046700	0.03
QDMR_2204	2204	chr7	16566601	16566700	0.031
QDMR_2413	2413	chr7	23572201	23572300	0.031
QDMR_3184	3184	chr7	42005301	42005400	0.031
QDMR_4595	4595	chr7	73292801	73292900	0.031
QDMR_5333	5333	chr7	93412601	93412700	0.031
QDMR_6480	6480	chr7	106508001	106508100	0.031
QDMR_9370	9370	chr20	732301	732400	0.031
QDMR_11251	11251	chr20	34415601	34415700	0.031
QDMR_13470	13470	chr20	61143501	61143600	0.031
QDMR_17315	17315	chr22	41450601	41450700	0.031
QDMR_18603	18603	chr22	48729801	48729900	0.031
QDMR_20044	20044	chr14	35133101	35133200	0.031
QDMR_21370	21370	chr14	69649001	69649100	0.031
QDMR_25398	25398	chr19	1288901	1289000	0.031
QDMR_25653	25653	chr19	1556801	1556900	0.031
QDMR_34185	34185	chr19	45755401	45755500	0.031
QDMR_38904	38904	chr8	34642001	34642100	0.031
QDMR_39578	39578	chr8	49890601	49890700	0.031
QDMR_40258	40258	chr8	70875401	70875500	0.031
QDMR_42229	42229	chr8	142355701	142355800	0.031
QDMR_42362	42362	chr8	143099201	143099300	0.031
QDMR_46747	46747	chr1	15339101	15339200	0.031
QDMR_50171	50171	chr1	43200901	43201000	0.031
QDMR_55980	55980	chr1	208382801	208382900	0.031
QDMR_70092	70092	chr6	74159601	74159700	0.031
QDMR_70113	70113	chr6	74217501	74217600	0.031
QDMR_70703	70703	chr6	103358701	103358800	0.031
QDMR_71668	71668	chr6	136608401	136608500	0.031
QDMR_71853	71853	chr6	141582101	141582200	0.031
QDMR_76943	76943	chr17	27716401	27716500	0.031
QDMR_78727	78727	chr17	42582201	42582300	0.031
QDMR_84357	84357	chr21	15444701	15444800	0.031
QDMR_89948	89948	chr16	20064001	20064100	0.031
QDMR_93300	93300	chr16	75512501	75512600	0.031
QDMR_95589	95589	chr18	2339701	2339800	0.031
QDMR_102091	102091	chr3	75718901	75719000	0.031
QDMR_103896	103896	chr3	138566601	138566700	0.031
QDMR_103984	103984	chr3	140785401	140785500	0.031
QDMR_115263	115263	chr15	50715801	50715900	0.031
QDMR_123692	123692	chr4	32634201	32634300	0.031
QDMR_127590	127590	chr4	189027901	189028000	0.031
QDMR_5044	5044	chr7	79686501	79686600	0.032
QDMR_6569	6569	chr7	109813701	109813800	0.032
QDMR_28835	28835	chr19	10451201	10451300	0.032
QDMR_33011	33011	chr19	38877301	38877400	0.032
QDMR_36177	36177	chr19	54381701	54381800	0.032
QDMR_36862	36862	chr19	57631201	57631300	0.032
QDMR_37544	37544	chr8	4053401	4053500	0.032
QDMR_46603	46603	chr1	12136301	12136400	0.032
QDMR_47311	47311	chr1	19104501	19104600	0.032
QDMR_53169	53169	chr1	148903401	148903500	0.032
QDMR_54452	54452	chr1	163386601	163386700	0.032
QDMR_55191	55191	chr1	187265701	187265800	0.032
QDMR_55331	55331	chr1	198102201	198102300	0.032
QDMR_57214	57214	chr1	231666501	231666600	0.032
QDMR_60167	60167	chr11	22203301	22203400	0.032
QDMR_61127	61127	chr11	47988201	47988300	0.032
QDMR_61265	61265	chr11	57337501	57337600	0.032
QDMR_61722	61722	chr11	62522401	62522500	0.032
QDMR_62336	62336	chr11	65016301	65016400	0.032
QDMR_71906	71906	chr6	143934301	143934400	0.032
QDMR_76284	76284	chr17	18650401	18650500	0.032
QDMR_78425	78425	chr17	41044701	41044800	0.032
QDMR_80900	80900	chr17	68152901	68153000	0.032
QDMR_83481	83481	chr17	79914301	79914400	0.032
QDMR_84533	84533	chr21	25229701	25229800	0.032
QDMR_93216	93216	chr16	74810001	74810100	0.032
QDMR_98848	98848	chr3	9923801	9923900	0.032
QDMR_99066	99066	chr3	12707101	12707200	0.032
QDMR_99868	99868	chr3	36744101	36744200	0.032
QDMR_99911	99911	chr3	37242701	37242800	0.032
QDMR_100476	100476	chr3	47421001	47421100	0.032
QDMR_107133	107133	chr12	11121801	11121900	0.032
QDMR_107536	107536	chr12	26037401	26037500	0.032
QDMR_107769	107769	chr12	31951301	31951400	0.032
QDMR_108515	108515	chr12	50280501	50280600	0.032
QDMR_115543	115543	chr15	56109701	56109800	0.032
QDMR_116153	116153	chr15	66445701	66445800	0.032
QDMR_126186	126186	chr4	138932301	138932400	0.032
QDMR_127359	127359	chr4	184700901	184701000	0.032
QDMR_11798	11798	chr20	42982901	42983000	0.033
QDMR_14598	14598	chr22	18942501	18942600	0.033
QDMR_14849	14849	chr22	20066801	20066900	0.033
QDMR_15471	15471	chr22	25056101	25056200	0.033
QDMR_16154	16154	chr22	31779301	31779400	0.033
QDMR_17721	17721	chr22	43137901	43138000	0.033
QDMR_29278	29278	chr19	11848301	11848400	0.033
QDMR_31821	31821	chr19	29992801	29992900	0.033
QDMR_33867	33867	chr19	42895001	42895100	0.033
QDMR_39589	39589	chr8	50314001	50314100	0.033
QDMR_42510	42510	chr8	143589001	143589100	0.033
QDMR_44606	44606	chr1	2307101	2307200	0.033
QDMR_44931	44931	chr1	3017401	3017500	0.033
QDMR_45058	45058	chr1	3322201	3322300	0.033
QDMR_46454	46454	chr1	11504301	11504400	0.033
QDMR_51632	51632	chr1	74354801	74354900	0.033
QDMR_53400	53400	chr1	151170001	151170100	0.033
QDMR_53639	53639	chr1	153962101	153962200	0.033
QDMR_55222	55222	chr1	189666501	189666600	0.033
QDMR_56227	56227	chr1	214357601	214357700	0.033
QDMR_59854	59854	chr11	15582401	15582500	0.033
QDMR_60229	60229	chr11	26351501	26351600	0.033
QDMR_61027	61027	chr11	47406801	47406900	0.033
QDMR_61696	61696	chr11	62426301	62426400	0.033
QDMR_62121	62121	chr11	64337101	64337200	0.033
QDMR_63891	63891	chr11	73100201	73100300	0.033
QDMR_66094	66094	chr11	130285901	130286000	0.033
QDMR_66443	66443	chr6	1073501	1073600	0.033
QDMR_69879	69879	chr6	63963601	63963700	0.033
QDMR_71817	71817	chr6	139941301	139941400	0.033
QDMR_77373	77373	chr17	31825501	31825600	0.033
QDMR_77821	77821	chr17	37019101	37019200	0.033
QDMR_78952	78952	chr17	43906101	43906200	0.033
QDMR_79102	79102	chr17	45806401	45806500	0.033
QDMR_79798	79798	chr17	54859501	54859600	0.033
QDMR_83775	83775	chr17	80308401	80308500	0.033
QDMR_95059	95059	chr16	89047801	89047900	0.033
QDMR_95660	95660	chr18	3349801	3349900	0.033
QDMR_97723	97723	chr18	66292601	66292700	0.033
QDMR_102253	102253	chr3	86401001	86401100	0.033
QDMR_102354	102354	chr3	97200401	97200500	0.033
QDMR_107014	107014	chr12	8215501	8215600	0.033
QDMR_107049	107049	chr12	8839201	8839300	0.033
QDMR_108554	108554	chr12	50559901	50560000	0.033
QDMR_108829	108829	chr12	52834301	52834400	0.033
QDMR_109999	109999	chr12	75621901	75622000	0.033
QDMR_115005	115005	chr15	44083401	44083500	0.033
QDMR_117167	117167	chr15	78953501	78953600	0.033
QDMR_123547	123547	chr4	25508201	25508300	0.033
QDMR_124692	124692	chr4	74271501	74271600	0.033
QDMR_126542	126542	chr4	152019901	152020000	0.033
QDMR_126705	126705	chr4	156425501	156425600	0.033
QDMR_2180	2180	chr7	14942501	14942600	0.034
QDMR_2911	2911	chr7	32991601	32991700	0.034
QDMR_4148	4148	chr7	65970701	65970800	0.034
QDMR_4470	4470	chr7	72787501	72787600	0.034
QDMR_7415	7415	chr7	138079101	138079200	0.034
QDMR_15416	15416	chr22	24628201	24628300	0.034
QDMR_23833	23833	chr14	104667101	104667200	0.034
QDMR_23940	23940	chr14	105044101	105044200	0.034
QDMR_32940	32940	chr19	38729001	38729100	0.034
QDMR_33320	33320	chr19	40315201	40315300	0.034
QDMR_37939	37939	chr8	11876101	11876200	0.034
QDMR_39577	39577	chr8	49890501	49890600	0.034
QDMR_40421	40421	chr8	76950101	76950200	0.034
QDMR_45382	45382	chr1	5335701	5335800	0.034
QDMR_50066	50066	chr1	41898101	41898200	0.034
QDMR_54209	54209	chr1	159104301	159104400	0.034
QDMR_61570	61570	chr11	61540801	61540900	0.034
QDMR_63224	63224	chr11	68219701	68219800	0.034
QDMR_63262	63262	chr11	68519601	68519700	0.034
QDMR_65706	65706	chr11	122959801	122959900	0.034
QDMR_67848	67848	chr6	27493901	27494000	0.034
QDMR_69327	69327	chr6	42888201	42888300	0.034
QDMR_72885	72885	chr6	166602701	166602800	0.034
QDMR_73720	73720	chr17	1191401	1191500	0.034
QDMR_75735	75735	chr17	13879901	13880000	0.034
QDMR_76896	76896	chr17	27307501	27307600	0.034
QDMR_78511	78511	chr17	41615201	41615300	0.034
QDMR_78635	78635	chr17	42248301	42248400	0.034
QDMR_79854	79854	chr17	55628601	55628700	0.034
QDMR_91500	91500	chr16	49876701	49876800	0.034
QDMR_95607	95607	chr18	2832801	2832900	0.034
QDMR_95658	95658	chr18	3349501	3349600	0.034
QDMR_95991	95991	chr18	11178401	11178500	0.034
QDMR_96252	96252	chr18	14963401	14963500	0.034
QDMR_96547	96547	chr18	23764501	23764600	0.034
QDMR_97825	97825	chr18	71982801	71982900	0.034
QDMR_99462	99462	chr3	20353501	20353600	0.034
QDMR_107169	107169	chr12	12424901	12425000	0.034
QDMR_110254	110254	chr12	89497101	89497200	0.034
QDMR_119427	119427	chrX	48756401	48756500	0.034
QDMR_123672	123672	chr4	30738301	30738400	0.034
QDMR_123738	123738	chr4	36896001	36896100	0.034
QDMR_124165	124165	chr4	47768701	47768800	0.034
QDMR_124358	124358	chr4	55622201	55622300	0.034
QDMR_125029	125029	chr4	84815301	84815400	0.034
QDMR_125924	125924	chr4	124461001	124461100	0.034
QDMR_1212	1212	chr7	2539001	2539100	0.035
QDMR_3961	3961	chr7	63359701	63359800	0.035
QDMR_17257	17257	chr22	41048701	41048800	0.035
QDMR_18006	18006	chr22	45132701	45132800	0.035
QDMR_21281	21281	chr14	67874801	67874900	0.035
QDMR_21682	21682	chr14	74727601	74727700	0.035
QDMR_25401	25401	chr19	1291201	1291300	0.035
QDMR_26371	26371	chr19	2511101	2511200	0.035
QDMR_33317	33317	chr19	40314901	40315000	0.035
QDMR_35786	35786	chr19	51265401	51265500	0.035
QDMR_42615	42615	chr8	144022801	144022900	0.035
QDMR_52655	52655	chr1	113404301	113404400	0.035
QDMR_53118	53118	chr1	147322501	147322600	0.035
QDMR_54477	54477	chr1	165569501	165569600	0.035
QDMR_55207	55207	chr1	188625201	188625300	0.035
QDMR_56328	56328	chr1	220220701	220220800	0.035
QDMR_60354	60354	chr11	32372601	32372700	0.035
QDMR_69640	69640	chr6	46656701	46656800	0.035
QDMR_70090	70090	chr6	74079601	74079700	0.035
QDMR_72645	72645	chr6	159653501	159653600	0.035
QDMR_74756	74756	chr17	5402101	5402200	0.035
QDMR_75270	75270	chr17	7919101	7919200	0.035
QDMR_75603	75603	chr17	10286201	10286300	0.035
QDMR_78112	78112	chr17	38942401	38942500	0.035
QDMR_80890	80890	chr17	67410201	67410300	0.035
QDMR_82421	82421	chr17	77389801	77389900	0.035
QDMR_87160	87160	chr16	735501	735600	0.035
QDMR_92311	92311	chr16	67027701	67027800	0.035
QDMR_93498	93498	chr16	80562001	80562100	0.035
QDMR_98113	98113	chr18	76189801	76189900	0.035
QDMR_102510	102510	chr3	103949101	103949200	0.035
QDMR_104692	104692	chr3	169200201	169200300	0.035
QDMR_105982	105982	chr3	196324701	196324800	0.035
QDMR_109147	109147	chr12	54882701	54882800	0.035
QDMR_110187	110187	chr12	83536301	83536400	0.035
QDMR_110650	110650	chr12	102133301	102133400	0.035
QDMR_111029	111029	chr12	110518201	110518300	0.035
QDMR_112057	112057	chr12	122096301	122096400	0.035
QDMR_121775	121775	chr4	1755701	1755800	0.035
QDMR_124438	124438	chr4	57595201	57595300	0.035
QDMR_124732	124732	chr4	76619701	76619800	0.035
QDMR_172	172	chr7	478401	478500	0.036
QDMR_1356	1356	chr7	2916601	2916700	0.036
QDMR_2168	2168	chr7	14042701	14042800	0.036
QDMR_6531	6531	chr7	107737901	107738000	0.036
QDMR_10657	10657	chr20	26232201	26232300	0.036
QDMR_18537	18537	chr22	47584001	47584100	0.036
QDMR_23143	23143	chr14	101592401	101592500	0.036
QDMR_24432	24432	chr14	106139401	106139500	0.036
QDMR_25604	25604	chr19	1483601	1483700	0.036
QDMR_31548	31548	chr19	20885901	20886000	0.036
QDMR_32542	32542	chr19	36297301	36297400	0.036
QDMR_32651	32651	chr19	36746401	36746500	0.036
QDMR_36100	36100	chr19	54040701	54040800	0.036
QDMR_41157	41157	chr8	103435301	103435400	0.036
QDMR_47726	47726	chr1	22381701	22381800	0.036
QDMR_48111	48111	chr1	25525601	25525700	0.036
QDMR_50296	50296	chr1	44317301	44317400	0.036
QDMR_50550	50550	chr1	46631601	46631700	0.036
QDMR_51923	51923	chr1	89132201	89132300	0.036
QDMR_53715	53715	chr1	154533401	154533500	0.036
QDMR_56310	56310	chr1	218928301	218928400	0.036
QDMR_57535	57535	chr1	238964901	238965000	0.036
QDMR_58325	58325	chr11	627501	627600	0.036
QDMR_60746	60746	chr11	45012901	45013000	0.036
QDMR_63179	63179	chr11	68003001	68003100	0.036
QDMR_67409	67409	chr6	17976501	17976600	0.036
QDMR_72446	72446	chr6	156991001	156991100	0.036
QDMR_73379	73379	chr6	170730401	170730500	0.036
QDMR_79320	79320	chr17	46968301	46968400	0.036
QDMR_82232	82232	chr17	76633301	76633400	0.036
QDMR_88056	88056	chr16	1981901	1982000	0.036
QDMR_91865	91865	chr16	56998201	56998300	0.036
QDMR_95529	95529	chr18	580201	580300	0.036
QDMR_97903	97903	chr18	73300901	73301000	0.036
QDMR_99730	99730	chr3	32546201	32546300	0.036
QDMR_100543	100543	chr3	47831701	47831800	0.036
QDMR_104382	104382	chr3	153404001	153404100	0.036
QDMR_108588	108588	chr12	50786901	50787000	0.036
QDMR_113161	113161	chr12	132567801	132567900	0.036
QDMR_114867	114867	chr15	42337301	42337400	0.036
QDMR_115366	115366	chr15	52307801	52307900	0.036
QDMR_116828	116828	chr15	75277501	75277600	0.036
QDMR_117917	117917	chr15	91076501	91076600	0.036
QDMR_121617	121617	chr4	1541901	1542000	0.036
QDMR_123013	123013	chr4	8641901	8642000	0.036
QDMR_123841	123841	chr4	39434601	39434700	0.036
QDMR_125151	125151	chr4	89120801	89120900	0.036
QDMR_127354	127354	chr4	184675801	184675900	0.036
QDMR_107	107	chr7	378501	378600	0.037
QDMR_1213	1213	chr7	2541301	2541400	0.037
QDMR_8142	8142	chr7	150094701	150094800	0.037
QDMR_9251	9251	chr7	158857101	158857200	0.037
QDMR_12108	12108	chr20	45356001	45356100	0.037
QDMR_15022	15022	chr22	21043001	21043100	0.037
QDMR_19486	19486	chr14	21656601	21656700	0.037
QDMR_24387	24387	chr14	105969401	105969500	0.037
QDMR_30097	30097	chr19	15221001	15221100	0.037
QDMR_31815	31815	chr19	29902801	29902900	0.037
QDMR_31950	31950	chr19	31705601	31705700	0.037
QDMR_34959	34959	chr19	48902701	48902800	0.037
QDMR_37135	37135	chr19	58967201	58967300	0.037
QDMR_40537	40537	chr8	83104701	83104800	0.037
QDMR_42316	42316	chr8	142734801	142734900	0.037
QDMR_51916	51916	chr1	88932901	88933000	0.037
QDMR_52376	52376	chr1	109585701	109585800	0.037
QDMR_53636	53636	chr1	153961001	153961100	0.037
QDMR_54277	54277	chr1	160772101	160772200	0.037
QDMR_56698	56698	chr1	226840601	226840700	0.037
QDMR_59019	59019	chr11	2122001	2122100	0.037
QDMR_60584	60584	chr11	38655901	38656000	0.037
QDMR_61126	61126	chr11	47988101	47988200	0.037
QDMR_61202	61202	chr11	56403001	56403100	0.037
QDMR_66701	66701	chr6	3761501	3761600	0.037
QDMR_67694	67694	chr6	26108401	26108500	0.037
QDMR_71661	71661	chr6	136512601	136512700	0.037
QDMR_71804	71804	chr6	139717901	139718000	0.037
QDMR_72097	72097	chr6	149805101	149805200	0.037
QDMR_74772	74772	chr17	5587201	5587300	0.037
QDMR_74856	74856	chr17	6610501	6610600	0.037
QDMR_75460	75460	chr17	8814801	8814900	0.037
QDMR_78025	78025	chr17	38258101	38258200	0.037
QDMR_79745	79745	chr17	51835501	51835600	0.037
QDMR_80879	80879	chr17	66597401	66597500	0.037
QDMR_81228	81228	chr17	72856301	72856400	0.037
QDMR_87544	87544	chr16	1179601	1179700	0.037
QDMR_89261	89261	chr16	8964001	8964100	0.037
QDMR_92936	92936	chr16	70515001	70515100	0.037
QDMR_93885	93885	chr16	85179001	85179100	0.037
QDMR_96620	96620	chr18	28466801	28466900	0.037
QDMR_97492	97492	chr18	57375901	57376000	0.037
QDMR_99461	99461	chr3	20353401	20353500	0.037
QDMR_100053	100053	chr3	39477401	39477500	0.037
QDMR_104630	104630	chr3	164286901	164287000	0.037
QDMR_111032	111032	chr12	110542001	110542100	0.037
QDMR_112042	112042	chr12	122032301	122032400	0.037
QDMR_113272	113272	chr12	132886301	132886400	0.037
QDMR_114129	114129	chr15	30350001	30350100	0.037
QDMR_115006	115006	chr15	44083501	44083600	0.037
QDMR_115446	115446	chr15	53093101	53093200	0.037
QDMR_124437	124437	chr4	57594501	57594600	0.037
QDMR_126038	126038	chr4	129699601	129699700	0.037
QDMR_126538	126538	chr4	151971201	151971300	0.037
QDMR_127016	127016	chr4	171836801	171836900	0.037
QDMR_1227	1227	chr7	2566001	2566100	0.038
QDMR_9249	9249	chr7	158856901	158857000	0.038
QDMR_12666	12666	chr20	52305101	52305200	0.038
QDMR_14436	14436	chr22	17719001	17719100	0.038
QDMR_20668	20668	chr14	54860101	54860200	0.038
QDMR_30375	30375	chr19	16635901	16636000	0.038
QDMR_30466	30466	chr19	17035101	17035200	0.038
QDMR_39695	39695	chr8	54573801	54573900	0.038
QDMR_40254	40254	chr8	70855801	70855900	0.038
QDMR_41283	41283	chr8	108348701	108348800	0.038
QDMR_51436	51436	chr1	64587201	64587300	0.038
QDMR_51775	51775	chr1	83353901	83354000	0.038
QDMR_52921	52921	chr1	120192001	120192100	0.038
QDMR_55169	55169	chr1	186435701	186435800	0.038
QDMR_55213	55213	chr1	188992101	188992200	0.038
QDMR_59078	59078	chr11	2279001	2279100	0.038
QDMR_62390	62390	chr11	65281501	65281600	0.038
QDMR_63393	63393	chr11	69344001	69344100	0.038
QDMR_66965	66965	chr6	8282701	8282800	0.038
QDMR_67100	67100	chr6	11933401	11933500	0.038
QDMR_68048	68048	chr6	29619101	29619200	0.038
QDMR_70089	70089	chr6	74079401	74079500	0.038
QDMR_70531	70531	chr6	94183601	94183700	0.038
QDMR_70597	70597	chr6	99246501	99246600	0.038
QDMR_70702	70702	chr6	103358601	103358700	0.038
QDMR_71434	71434	chr6	127858801	127858900	0.038
QDMR_72349	72349	chr6	154507801	154507900	0.038
QDMR_73649	73649	chr17	1040401	1040500	0.038
QDMR_76507	76507	chr17	20699901	20700000	0.038
QDMR_77155	77155	chr17	29239101	29239200	0.038
QDMR_78860	78860	chr17	43270501	43270600	0.038
QDMR_80457	80457	chr17	61967601	61967700	0.038
QDMR_81162	81162	chr17	72634501	72634600	0.038
QDMR_84527	84527	chr21	25028301	25028400	0.038
QDMR_91671	91671	chr16	53447701	53447800	0.038
QDMR_91863	91863	chr16	56998001	56998100	0.038
QDMR_95297	95297	chr16	89680601	89680700	0.038
QDMR_97751	97751	chr18	67917701	67917800	0.038
QDMR_97791	97791	chr18	70398501	70398600	0.038
QDMR_102255	102255	chr3	86401201	86401300	0.038
QDMR_104648	104648	chr3	165565901	165566000	0.038
QDMR_115376	115376	chr15	52391301	52391400	0.038
QDMR_122441	122441	chr4	4874601	4874700	0.038
QDMR_123696	123696	chr4	32740801	32740900	0.038
QDMR_124346	124346	chr4	55507401	55507500	0.038
QDMR_126174	126174	chr4	138342301	138342400	0.038
QDMR_6169	6169	chr7	101451101	101451200	0.039
QDMR_10494	10494	chr20	23968501	23968600	0.039
QDMR_12715	12715	chr20	53220701	53220800	0.039
QDMR_27698	27698	chr19	5405901	5406000	0.039
QDMR_28940	28940	chr19	10682201	10682300	0.039
QDMR_29246	29246	chr19	11690601	11690700	0.039
QDMR_32161	32161	chr19	34044901	34045000	0.039
QDMR_32455	32455	chr19	36082501	36082600	0.039
QDMR_34651	34651	chr19	47618901	47619000	0.039
QDMR_41880	41880	chr8	134205001	134205100	0.039
QDMR_43839	43839	chr1	1081701	1081800	0.039
QDMR_44394	44394	chr1	1939601	1939700	0.039
QDMR_49518	49518	chr1	36688101	36688200	0.039
QDMR_53255	53255	chr1	150220101	150220200	0.039
QDMR_56471	56471	chr1	224355201	224355300	0.039
QDMR_59826	59826	chr11	14561101	14561200	0.039
QDMR_60930	60930	chr11	46616901	46617000	0.039
QDMR_61482	61482	chr11	61148101	61148200	0.039
QDMR_66981	66981	chr6	9040901	9041000	0.039
QDMR_68872	68872	chr6	36560601	36560700	0.039
QDMR_70931	70931	chr6	108615001	108615100	0.039
QDMR_71546	71546	chr6	133075001	133075100	0.039
QDMR_72889	72889	chr6	166644101	166644200	0.039
QDMR_74141	74141	chr17	2594701	2594800	0.039
QDMR_76071	76071	chr17	17573901	17574000	0.039
QDMR_79620	79620	chr17	48676801	48676900	0.039
QDMR_79771	79771	chr17	53271801	53271900	0.039
QDMR_80299	80299	chr17	60774401	60774500	0.039
QDMR_80736	80736	chr17	65394701	65394800	0.039
QDMR_81989	81989	chr17	75474601	75474700	0.039
QDMR_85590	85590	chr21	44582001	44582100	0.039
QDMR_91864	91864	chr16	56998101	56998200	0.039
QDMR_91913	91913	chr16	57328501	57328600	0.039
QDMR_96599	96599	chr18	26202601	26202700	0.039
QDMR_97434	97434	chr18	56260001	56260100	0.039
QDMR_98426	98426	chr18	77540601	77540700	0.039
QDMR_101511	101511	chr3	57435001	57435100	0.039
QDMR_104093	104093	chr3	142613801	142613900	0.039
QDMR_106593	106593	chr12	4253601	4253700	0.039
QDMR_107302	107302	chr12	15501601	15501700	0.039
QDMR_109190	109190	chr12	56252901	56253000	0.039
QDMR_110049	110049	chr12	77071001	77071100	0.039
QDMR_113363	113363	chr12	133052201	133052300	0.039
QDMR_117240	117240	chr15	80218701	80218800	0.039
QDMR_121333	121333	chr4	972401	972500	0.039
QDMR_125709	125709	chr4	113705601	113705700	0.039
QDMR_126039	126039	chr4	129705801	129705900	0.039
QDMR_126111	126111	chr4	133927901	133928000	0.039
QDMR_126663	126663	chr4	154945201	154945300	0.039
QDMR_61	61	chr7	285901	286000	0.04
QDMR_1839	1839	chr7	5863001	5863100	0.04
QDMR_2203	2203	chr7	16566501	16566600	0.04
QDMR_2255	2255	chr7	19379801	19379900	0.04
QDMR_5139	5139	chr7	84952601	84952700	0.04
QDMR_6001	6001	chr7	100508501	100508600	0.04
QDMR_6642	6642	chr7	114478101	114478200	0.04
QDMR_8450	8450	chr7	152221701	152221800	0.04
QDMR_8773	8773	chr7	155953101	155953200	0.04
QDMR_10175	10175	chr20	17711201	17711300	0.04
QDMR_10718	10718	chr20	30201701	30201800	0.04
QDMR_15020	15020	chr22	21042801	21042900	0.04
QDMR_16082	16082	chr22	31318801	31318900	0.04
QDMR_16198	16198	chr22	32073701	32073800	0.04
QDMR_17117	17117	chr22	39884401	39884500	0.04
QDMR_17118	17118	chr22	39884501	39884600	0.04
QDMR_19458	19458	chr14	21296101	21296200	0.04
QDMR_20593	20593	chr14	52735101	52735200	0.04
QDMR_23369	23369	chr14	102979801	102979900	0.04
QDMR_28051	28051	chr19	6573101	6573200	0.04
QDMR_31930	31930	chr19	31025701	31025800	0.04
QDMR_34296	34296	chr19	46156301	46156400	0.04
QDMR_37628	37628	chr8	8175901	8176000	0.04
QDMR_41369	41369	chr8	113221701	113221800	0.04
QDMR_41395	41395	chr8	116013101	116013200	0.04
QDMR_41473	41473	chr8	121069401	121069500	0.04
QDMR_44927	44927	chr1	3006101	3006200	0.04
QDMR_45661	45661	chr1	6575301	6575400	0.04
QDMR_46060	46060	chr1	9457801	9457900	0.04
QDMR_46137	46137	chr1	9790501	9790600	0.04
QDMR_49043	49043	chr1	32453601	32453700	0.04
QDMR_49209	49209	chr1	33344101	33344200	0.04
QDMR_49613	49613	chr1	37503301	37503400	0.04
QDMR_55852	55852	chr1	205335201	205335300	0.04
QDMR_60715	60715	chr11	44559001	44559100	0.04
QDMR_64024	64024	chr11	74985601	74985700	0.04
QDMR_64422	64422	chr11	84019601	84019700	0.04
QDMR_65953	65953	chr11	128489401	128489500	0.04
QDMR_66819	66819	chr6	6011001	6011100	0.04
QDMR_67603	67603	chr6	22569601	22569700	0.04
QDMR_70372	70372	chr6	88413201	88413300	0.04
QDMR_71785	71785	chr6	139399601	139399700	0.04
QDMR_73063	73063	chr6	168390701	168390800	0.04
QDMR_74815	74815	chr17	6338801	6338900	0.04
QDMR_76748	76748	chr17	26370201	26370300	0.04
QDMR_78728	78728	chr17	42582301	42582400	0.04
QDMR_79303	79303	chr17	46885401	46885500	0.04
QDMR_82460	82460	chr17	77703201	77703300	0.04
QDMR_86292	86292	chr21	46777701	46777800	0.04
QDMR_96147	96147	chr18	12949701	12949800	0.04
QDMR_96217	96217	chr18	13837101	13837200	0.04
QDMR_96635	96635	chr18	28945201	28945300	0.04
QDMR_99746	99746	chr3	32667201	32667300	0.04
QDMR_99761	99761	chr3	32827801	32827900	0.04
QDMR_99840	99840	chr3	33786301	33786400	0.04
QDMR_100326	100326	chr3	45283901	45284000	0.04
QDMR_101904	101904	chr3	70282101	70282200	0.04
QDMR_104023	104023	chr3	141576901	141577000	0.04
QDMR_104399	104399	chr3	154361701	154361800	0.04
QDMR_104877	104877	chr3	174095101	174095200	0.04
QDMR_107081	107081	chr12	9280801	9280900	0.04
QDMR_108621	108621	chr12	51152801	51152900	0.04
QDMR_110513	110513	chr12	97048101	97048200	0.04
QDMR_112516	112516	chr12	124665801	124665900	0.04
QDMR_112613	112613	chr12	125091001	125091100	0.04
QDMR_112727	112727	chr12	125996201	125996300	0.04
QDMR_113785	113785	chr15	23087701	23087800	0.04
QDMR_113798	113798	chr15	23618501	23618600	0.04
QDMR_113947	113947	chr15	27140801	27140900	0.04
QDMR_114336	114336	chr15	34640801	34640900	0.04
QDMR_115659	115659	chr15	59278501	59278600	0.04
QDMR_116189	116189	chr15	66789101	66789200	0.04
QDMR_118171	118171	chr15	96829201	96829300	0.04
QDMR_121179	121179	chr4	724601	724700	0.04
QDMR_122330	122330	chr4	3752901	3753000	0.04
QDMR_3018	3018	chr7	36171001	36171100	0.041
QDMR_4147	4147	chr7	65970601	65970700	0.041
QDMR_6170	6170	chr7	101451201	101451300	0.041
QDMR_7382	7382	chr7	136849201	136849300	0.041
QDMR_7431	7431	chr7	138365501	138365600	0.041
QDMR_10722	10722	chr20	30220601	30220700	0.041
QDMR_17028	17028	chr22	39439101	39439200	0.041
QDMR_20669	20669	chr14	54860201	54860300	0.041
QDMR_20753	20753	chr14	56233001	56233100	0.041
QDMR_22651	22651	chr14	95511401	95511500	0.041
QDMR_30099	30099	chr19	15221201	15221300	0.041
QDMR_32222	32222	chr19	34522201	34522300	0.041
QDMR_34202	34202	chr19	45835701	45835800	0.041
QDMR_34947	34947	chr19	48878501	48878600	0.041
QDMR_37960	37960	chr8	12524101	12524200	0.041
QDMR_39167	39167	chr8	41282101	41282200	0.041
QDMR_42308	42308	chr8	142659001	142659100	0.041
QDMR_42710	42710	chr8	144365101	144365200	0.041
QDMR_45027	45027	chr1	3263501	3263600	0.041
QDMR_48464	48464	chr1	27559201	27559300	0.041
QDMR_50214	50214	chr1	43516801	43516900	0.041
QDMR_52385	52385	chr1	109631301	109631400	0.041
QDMR_52657	52657	chr1	113424101	113424200	0.041
QDMR_53540	53540	chr1	152435301	152435400	0.041
QDMR_54158	54158	chr1	157069101	157069200	0.041
QDMR_55170	55170	chr1	186435801	186435900	0.041
QDMR_57586	57586	chr1	240893001	240893100	0.041
QDMR_58975	58975	chr11	2015601	2015700	0.041
QDMR_62561	62561	chr11	65652401	65652500	0.041
QDMR_65359	65359	chr11	118858001	118858100	0.041
QDMR_69437	69437	chr6	43224101	43224200	0.041
QDMR_73630	73630	chr17	981101	981200	0.041
QDMR_75376	75376	chr17	8197401	8197500	0.041
QDMR_75807	75807	chr17	15311201	15311300	0.041
QDMR_76509	76509	chr17	20706701	20706800	0.041
QDMR_91078	91078	chr16	31252601	31252700	0.041
QDMR_93285	93285	chr16	75300701	75300800	0.041
QDMR_93831	93831	chr16	84951101	84951200	0.041
QDMR_94468	94468	chr16	87857501	87857600	0.041
QDMR_107050	107050	chr12	8839301	8839400	0.041
QDMR_107405	107405	chr12	20553601	20553700	0.041
QDMR_108075	108075	chr12	44011901	44012000	0.041
QDMR_109958	109958	chr12	72578801	72578900	0.041
QDMR_111875	111875	chr12	120971501	120971600	0.041
QDMR_117561	117561	chr15	85915201	85915300	0.041
QDMR_117734	117734	chr15	89992501	89992600	0.041
QDMR_119022	119022	chrX	30767501	30767600	0.041
QDMR_120851	120851	chrX	153090701	153090800	0.041
QDMR_123613	123613	chr4	26534501	26534600	0.041
QDMR_124149	124149	chr4	47197201	47197300	0.041
QDMR_124166	124166	chr4	47792201	47792300	0.041
QDMR_124868	124868	chr4	80246701	80246800	0.041
QDMR_124940	124940	chr4	83329301	83329400	0.041
QDMR_125473	125473	chr4	105825801	105825900	0.041
QDMR_53	53	chr7	218401	218500	0.042
QDMR_4092	4092	chr7	65531001	65531100	0.042
QDMR_4169	4169	chr7	66079601	66079700	0.042
QDMR_12748	12748	chr20	55181801	55181900	0.042
QDMR_16544	16544	chr22	36902201	36902300	0.042
QDMR_16595	16595	chr22	37348901	37349000	0.042
QDMR_17679	17679	chr22	43012801	43012900	0.042
QDMR_18575	18575	chr22	48027201	48027300	0.042
QDMR_20376	20376	chr14	47327701	47327800	0.042
QDMR_23512	23512	chr14	103525201	103525300	0.042
QDMR_25075	25075	chr19	956701	956800	0.042
QDMR_28205	28205	chr19	7584801	7584900	0.042
QDMR_30090	30090	chr19	15206001	15206100	0.042
QDMR_39042	39042	chr8	38234201	38234300	0.042
QDMR_39920	39920	chr8	59459701	59459800	0.042
QDMR_41837	41837	chr8	131476001	131476100	0.042
QDMR_45340	45340	chr1	4650401	4650500	0.042
QDMR_46056	46056	chr1	9443101	9443200	0.042
QDMR_46782	46782	chr1	15672901	15673000	0.042
QDMR_47228	47228	chr1	18033501	18033600	0.042
QDMR_52692	52692	chr1	113741601	113741700	0.042
QDMR_53518	53518	chr1	152010101	152010200	0.042
QDMR_55069	55069	chr1	182929301	182929400	0.042
QDMR_55183	55183	chr1	186949301	186949400	0.042
QDMR_55333	55333	chr1	198102401	198102500	0.042
QDMR_56168	56168	chr1	213014201	213014300	0.042
QDMR_59420	59420	chr11	6261201	6261300	0.042
QDMR_59609	59609	chr11	9478201	9478300	0.042
QDMR_60018	60018	chr11	18409501	18409600	0.042
QDMR_62870	62870	chr11	66807701	66807800	0.042
QDMR_63378	63378	chr11	69229601	69229700	0.042
QDMR_68036	68036	chr6	29510901	29511000	0.042
QDMR_68630	68630	chr6	34189001	34189100	0.042
QDMR_69087	69087	chr6	39397801	39397900	0.042
QDMR_69290	69290	chr6	42441201	42441300	0.042
QDMR_69893	69893	chr6	64168201	64168300	0.042
QDMR_73279	73279	chr6	170339201	170339300	0.042
QDMR_74906	74906	chr17	6957901	6958000	0.042
QDMR_91635	91635	chr16	52383501	52383600	0.042
QDMR_91668	91668	chr16	53427901	53428000	0.042
QDMR_93443	93443	chr16	78135201	78135300	0.042
QDMR_96812	96812	chr18	34900601	34900700	0.042
QDMR_98177	98177	chr18	76685201	76685300	0.042
QDMR_99841	99841	chr3	33787001	33787100	0.042
QDMR_103307	103307	chr3	128175801	128175900	0.042
QDMR_110208	110208	chr12	86212601	86212700	0.042
QDMR_110310	110310	chr12	92489501	92489600	0.042
QDMR_110550	110550	chr12	98947701	98947800	0.042
QDMR_111960	111960	chr12	121573501	121573600	0.042
QDMR_114025	114025	chr15	28702701	28702800	0.042
QDMR_115292	115292	chr15	51059001	51059100	0.042
QDMR_116432	116432	chr15	70291601	70291700	0.042
QDMR_116893	116893	chr15	75753801	75753900	0.042
QDMR_125740	125740	chr4	115752301	115752400	0.042
QDMR_125952	125952	chr4	127003401	127003500	0.042
QDMR_1959	1959	chr7	6568901	6569000	0.043
QDMR_3662	3662	chr7	54901801	54901900	0.043
QDMR_5300	5300	chr7	92174601	92174700	0.043
QDMR_7024	7024	chr7	128767301	128767400	0.043
QDMR_7205	7205	chr7	130807501	130807600	0.043
QDMR_8774	8774	chr7	155953201	155953300	0.043
QDMR_9432	9432	chr20	1881301	1881400	0.043
QDMR_12226	12226	chr20	46751001	46751100	0.043
QDMR_18812	18812	chr22	49935101	49935200	0.043
QDMR_20131	20131	chr14	36392901	36393000	0.043
QDMR_24588	24588	chr19	391701	391800	0.043
QDMR_27180	27180	chr19	4072801	4072900	0.043
QDMR_28442	28442	chr19	8260601	8260700	0.043
QDMR_28902	28902	chr19	10602501	10602600	0.043
QDMR_30690	30690	chr19	17758201	17758300	0.043
QDMR_32650	32650	chr19	36746301	36746400	0.043
QDMR_34053	34053	chr19	45360901	45361000	0.043
QDMR_39133	39133	chr8	39841201	39841300	0.043
QDMR_41123	41123	chr8	102425401	102425500	0.043
QDMR_41766	41766	chr8	128879701	128879800	0.043
QDMR_42532	42532	chr8	143683901	143684000	0.043
QDMR_52047	52047	chr1	92918001	92918100	0.043
QDMR_52649	52649	chr1	113387101	113387200	0.043
QDMR_54886	54886	chr1	179334201	179334300	0.043
QDMR_57647	57647	chr1	242633401	242633500	0.043
QDMR_63357	63357	chr11	68968001	68968100	0.043
QDMR_63803	63803	chr11	72326201	72326300	0.043
QDMR_66752	66752	chr6	4726401	4726500	0.043
QDMR_68873	68873	chr6	36560701	36560800	0.043
QDMR_75841	75841	chr17	15690801	15690900	0.043
QDMR_78093	78093	chr17	38610201	38610300	0.043
QDMR_79619	79619	chr17	48676701	48676800	0.043
QDMR_79652	79652	chr17	48908601	48908700	0.043
QDMR_81592	81592	chr17	73904501	73904600	0.043
QDMR_85678	85678	chr21	44856201	44856300	0.043
QDMR_91382	91382	chr16	48091501	48091600	0.043
QDMR_92677	92677	chr16	68554201	68554300	0.043
QDMR_92895	92895	chr16	70324201	70324300	0.043
QDMR_94663	94663	chr16	88484901	88485000	0.043
QDMR_98424	98424	chr18	77539901	77540000	0.043
QDMR_99064	99064	chr3	12706501	12706600	0.043
QDMR_102386	102386	chr3	98409401	98409500	0.043
QDMR_105342	105342	chr3	184935701	184935800	0.043
QDMR_105682	105682	chr3	194285901	194286000	0.043
QDMR_105983	105983	chr3	196326001	196326100	0.043
QDMR_107101	107101	chr12	10088701	10088800	0.043
QDMR_107965	107965	chr12	38551901	38552000	0.043
QDMR_111827	111827	chr12	120746701	120746800	0.043
QDMR_111843	111843	chr12	120839001	120839100	0.043
QDMR_112339	112339	chr12	123466601	123466700	0.043
QDMR_116066	116066	chr15	65593601	65593700	0.043
QDMR_122607	122607	chr4	6667701	6667800	0.043
QDMR_123330	123330	chr4	16362701	16362800	0.043
QDMR_124385	124385	chr4	56640001	56640100	0.043
QDMR_124630	124630	chr4	71678401	71678500	0.043
QDMR_126083	126083	chr4	132685201	132685300	0.043
QDMR_1838	1838	chr7	5862901	5863000	0.044
QDMR_2308	2308	chr7	21023001	21023100	0.044
QDMR_3172	3172	chr7	41176401	41176500	0.044
QDMR_3185	3185	chr7	42005601	42005700	0.044
QDMR_8166	8166	chr7	150446701	150446800	0.044
QDMR_13957	13957	chr20	62173001	62173100	0.044
QDMR_14940	14940	chr22	20760101	20760200	0.044
QDMR_14941	14941	chr22	20760701	20760800	0.044
QDMR_15481	15481	chr22	25108101	25108200	0.044
QDMR_17214	17214	chr22	40527001	40527100	0.044
QDMR_19857	19857	chr14	29060001	29060100	0.044
QDMR_22112	22112	chr14	82090101	82090200	0.044
QDMR_23083	23083	chr14	101160801	101160900	0.044
QDMR_24706	24706	chr19	529001	529100	0.044
QDMR_31084	31084	chr19	18737501	18737600	0.044
QDMR_31724	31724	chr19	23385001	23385100	0.044
QDMR_40098	40098	chr8	67299601	67299700	0.044
QDMR_41779	41779	chr8	129125801	129125900	0.044
QDMR_44597	44597	chr1	2279401	2279500	0.044
QDMR_49617	49617	chr1	37735401	37735500	0.044
QDMR_51918	51918	chr1	88933101	88933200	0.044
QDMR_57951	57951	chr1	247282501	247282600	0.044
QDMR_60745	60745	chr11	44998301	44998400	0.044
QDMR_64827	64827	chr11	105069401	105069500	0.044
QDMR_67970	67970	chr6	28622601	28622700	0.044
QDMR_69812	69812	chr6	56028401	56028500	0.044
QDMR_70796	70796	chr6	107137001	107137100	0.044
QDMR_74345	74345	chr17	3650801	3650900	0.044
QDMR_84460	84460	chr21	20041201	20041300	0.044
QDMR_85335	85335	chr21	43131101	43131200	0.044
QDMR_87689	87689	chr16	1351801	1351900	0.044
QDMR_88524	88524	chr16	2959601	2959700	0.044
QDMR_88753	88753	chr16	3546001	3546100	0.044
QDMR_88975	88975	chr16	4525001	4525100	0.044
QDMR_91873	91873	chr16	57122401	57122500	0.044
QDMR_98355	98355	chr18	77376701	77376800	0.044
QDMR_102703	102703	chr3	113546301	113546400	0.044
QDMR_103564	103564	chr3	129982801	129982900	0.044
QDMR_106710	106710	chr12	6253701	6253800	0.044
QDMR_107411	107411	chr12	20705201	20705300	0.044
QDMR_108029	108029	chr12	41457701	41457800	0.044
QDMR_109593	109593	chr12	60663701	60663800	0.044
QDMR_112044	112044	chr12	122033301	122033400	0.044
QDMR_113090	113090	chr12	132365701	132365800	0.044
QDMR_116709	116709	chr15	74625001	74625100	0.044
QDMR_117892	117892	chr15	90894301	90894400	0.044
QDMR_119814	119814	chrX	71381601	71381700	0.044
QDMR_121133	121133	chr4	647501	647600	0.044
QDMR_123553	123553	chr4	25607801	25607900	0.044
QDMR_124283	124283	chr4	53618601	53618700	0.044
QDMR_124502	124502	chr4	61071201	61071300	0.044
QDMR_124792	124792	chr4	77662601	77662700	0.044
QDMR_124938	124938	chr4	83328901	83329000	0.044
QDMR_126037	126037	chr4	129613701	129613800	0.044
QDMR_126132	126132	chr4	134727001	134727100	0.044
QDMR_127098	127098	chr4	175405501	175405600	0.044
QDMR_127624	127624	chr4	189739201	189739300	0.044
QDMR_127642	127642	chr4	190462501	190462600	0.044
QDMR_2145	2145	chr7	12751501	12751600	0.045
QDMR_2717	2717	chr7	28989001	28989100	0.045
QDMR_3180	3180	chr7	42004801	42004900	0.045
QDMR_3193	3193	chr7	42446201	42446300	0.045
QDMR_3372	3372	chr7	45169101	45169200	0.045
QDMR_4486	4486	chr7	72847201	72847300	0.045
QDMR_11839	11839	chr20	43331901	43332000	0.045
QDMR_12228	12228	chr20	46828701	46828800	0.045
QDMR_22548	22548	chr14	93814101	93814200	0.045
QDMR_28063	28063	chr19	6657401	6657500	0.045
QDMR_31692	31692	chr19	23014501	23014600	0.045
QDMR_32736	32736	chr19	37286901	37287000	0.045
QDMR_33314	33314	chr19	40264101	40264200	0.045
QDMR_33711	33711	chr19	42437201	42437300	0.045
QDMR_35619	35619	chr19	50852801	50852900	0.045
QDMR_36201	36201	chr19	54472501	54472600	0.045
QDMR_37591	37591	chr8	6465701	6465800	0.045
QDMR_40263	40263	chr8	70904101	70904200	0.045
QDMR_41347	41347	chr8	112052401	112052500	0.045
QDMR_41971	41971	chr8	139096501	139096600	0.045
QDMR_42166	42166	chr8	142068301	142068400	0.045
QDMR_45861	45861	chr1	8010501	8010600	0.045
QDMR_47861	47861	chr1	23713501	23713600	0.045
QDMR_48760	48760	chr1	29103701	29103800	0.045
QDMR_49514	49514	chr1	36644401	36644500	0.045
QDMR_51706	51706	chr1	78352801	78352900	0.045
QDMR_55138	55138	chr1	184947001	184947100	0.045
QDMR_58142	58142	chr11	377101	377200	0.045
QDMR_60297	60297	chr11	31065701	31065800	0.045
QDMR_60747	60747	chr11	45076201	45076300	0.045
QDMR_61859	61859	chr11	63704801	63704900	0.045
QDMR_64546	64546	chr11	89900601	89900700	0.045
QDMR_67223	67223	chr6	15204301	15204400	0.045
QDMR_67277	67277	chr6	15687201	15687300	0.045
QDMR_70330	70330	chr6	86355701	86355800	0.045
QDMR_71038	71038	chr6	111180201	111180300	0.045
QDMR_72109	72109	chr6	149868101	149868200	0.045
QDMR_73061	73061	chr6	168390501	168390600	0.045
QDMR_76858	76858	chr17	27172301	27172400	0.045
QDMR_82153	82153	chr17	76338601	76338700	0.045
QDMR_84364	84364	chr21	15449701	15449800	0.045
QDMR_84500	84500	chr21	22851701	22851800	0.045
QDMR_91381	91381	chr16	48091401	48091500	0.045
QDMR_91645	91645	chr16	52689101	52689200	0.045
QDMR_96047	96047	chr18	12068001	12068100	0.045
QDMR_97921	97921	chr18	73769101	73769200	0.045
QDMR_99073	99073	chr3	12743901	12744000	0.045
QDMR_99786	99786	chr3	32981201	32981300	0.045
QDMR_102575	102575	chr3	107631501	107631600	0.045
QDMR_104854	104854	chr3	172345601	172345700	0.045
QDMR_105661	105661	chr3	194080701	194080800	0.045
QDMR_107465	107465	chr12	22987901	22988000	0.045
QDMR_108797	108797	chr12	52487601	52487700	0.045
QDMR_109132	109132	chr12	54756501	54756600	0.045
QDMR_110553	110553	chr12	98986201	98986300	0.045
QDMR_110768	110768	chr12	105478901	105479000	0.045
QDMR_111402	111402	chr12	113784001	113784100	0.045
QDMR_112436	112436	chr12	124047301	124047400	0.045
QDMR_112766	112766	chr12	128310401	128310500	0.045
QDMR_113005	113005	chr12	131854001	131854100	0.045
QDMR_113231	113231	chr12	132824101	132824200	0.045
QDMR_117094	117094	chr15	78167901	78168000	0.045
QDMR_119006	119006	chrX	29384801	29384900	0.045
QDMR_119544	119544	chrX	53287801	53287900	0.045
QDMR_120786	120786	chrX	152845401	152845500	0.045
QDMR_123972	123972	chr4	40672401	40672500	0.045
QDMR_124739	124739	chr4	76808501	76808600	0.045
QDMR_124842	124842	chr4	78928701	78928800	0.045
QDMR_125265	125265	chr4	95261901	95262000	0.045
QDMR_125582	125582	chr4	110278101	110278200	0.045
QDMR_125760	125760	chr4	117520401	117520500	0.045
QDMR_126802	126802	chr4	161754001	161754100	0.045
QDMR_126839	126839	chr4	164318501	164318600	0.045
QDMR_127575	127575	chr4	188943601	188943700	0.045
QDMR_127587	127587	chr4	189027301	189027400	0.045
QDMR_175	175	chr7	485001	485100	0.046
QDMR_852	852	chr7	1649001	1649100	0.046
QDMR_4494	4494	chr7	72849301	72849400	0.046
QDMR_5046	5046	chr7	79687601	79687700	0.046
QDMR_5451	5451	chr7	97582801	97582900	0.046
QDMR_6714	6714	chr7	118947601	118947700	0.046
QDMR_7911	7911	chr7	148802801	148802900	0.046
QDMR_9439	9439	chr20	1935101	1935200	0.046
QDMR_10780	10780	chr20	30618901	30619000	0.046
QDMR_11953	11953	chr20	44464801	44464900	0.046
QDMR_12162	12162	chr20	46087901	46088000	0.046
QDMR_13086	13086	chr20	58507601	58507700	0.046
QDMR_17460	17460	chr22	41989901	41990000	0.046
QDMR_19559	19559	chr14	23276301	23276400	0.046
QDMR_21313	21313	chr14	68284301	68284400	0.046
QDMR_21388	21388	chr14	69819101	69819200	0.046
QDMR_22826	22826	chr14	99506601	99506700	0.046
QDMR_27704	27704	chr19	5453601	5453700	0.046
QDMR_28694	28694	chr19	9961001	9961100	0.046
QDMR_29763	29763	chr19	13910501	13910600	0.046
QDMR_33318	33318	chr19	40315001	40315100	0.046
QDMR_35273	35273	chr19	49784801	49784900	0.046
QDMR_38059	38059	chr8	16108801	16108900	0.046
QDMR_38120	38120	chr8	17777301	17777400	0.046
QDMR_40091	40091	chr8	66969101	66969200	0.046
QDMR_47764	47764	chr1	22870801	22870900	0.046
QDMR_48074	48074	chr1	25242801	25242900	0.046
QDMR_51837	51837	chr1	85707501	85707600	0.046
QDMR_52650	52650	chr1	113389801	113389900	0.046
QDMR_52656	52656	chr1	113404401	113404500	0.046
QDMR_55111	55111	chr1	184081101	184081200	0.046
QDMR_58889	58889	chr11	1863801	1863900	0.046
QDMR_58899	58899	chr11	1884701	1884800	0.046
QDMR_60974	60974	chr11	46923401	46923500	0.046
QDMR_63861	63861	chr11	72946001	72946100	0.046
QDMR_67360	67360	chr6	17333101	17333200	0.046
QDMR_67805	67805	chr6	27139801	27139900	0.046
QDMR_69292	69292	chr6	42476501	42476600	0.046
QDMR_71547	71547	chr6	133107401	133107500	0.046
QDMR_75135	75135	chr17	7488501	7488600	0.046
QDMR_76923	76923	chr17	27551301	27551400	0.046
QDMR_77557	77557	chr17	35173301	35173400	0.046
QDMR_79384	79384	chr17	47328901	47329000	0.046
QDMR_83390	83390	chr17	79800801	79800900	0.046
QDMR_85479	85479	chr21	44106401	44106500	0.046
QDMR_85726	85726	chr21	45078601	45078700	0.046
QDMR_88893	88893	chr16	4310401	4310500	0.046
QDMR_90580	90580	chr16	29704201	29704300	0.046
QDMR_90816	90816	chr16	30535901	30536000	0.046
QDMR_91894	91894	chr16	57277201	57277300	0.046
QDMR_94662	94662	chr16	88482701	88482800	0.046
QDMR_97987	97987	chr18	74420801	74420900	0.046
QDMR_101331	101331	chr3	52839901	52840000	0.046
QDMR_101470	101470	chr3	56569501	56569600	0.046
QDMR_104623	104623	chr3	163217901	163218000	0.046
QDMR_104624	104624	chr3	163218501	163218600	0.046
QDMR_104631	104631	chr3	164287001	164287100	0.046
QDMR_107661	107661	chr12	30260201	30260300	0.046
QDMR_108927	108927	chr12	53660901	53661000	0.046
QDMR_110923	110923	chr12	109273801	109273900	0.046
QDMR_111551	111551	chr12	117098601	117098700	0.046
QDMR_114239	114239	chr15	31792401	31792500	0.046
QDMR_114676	114676	chr15	41443901	41444000	0.046
QDMR_116500	116500	chr15	71506901	71507000	0.046
QDMR_120531	120531	chrX	133664301	133664400	0.046
QDMR_120845	120845	chrX	153073601	153073700	0.046
QDMR_124446	124446	chr4	57703401	57703500	0.046
QDMR_125949	125949	chr4	126592901	126593000	0.046
QDMR_179	179	chr7	494901	495000	0.047
QDMR_2415	2415	chr7	23572401	23572500	0.047
QDMR_3325	3325	chr7	44752501	44752600	0.047
QDMR_3349	3349	chr7	44928401	44928500	0.047
QDMR_6145	6145	chr7	101266301	101266400	0.047
QDMR_6736	6736	chr7	120700201	120700300	0.047
QDMR_14637	14637	chr22	19154801	19154900	0.047
QDMR_15909	15909	chr22	29998001	29998100	0.047
QDMR_16269	16269	chr22	32601501	32601600	0.047
QDMR_20633	20633	chr14	53483001	53483100	0.047
QDMR_22144	22144	chr14	85696701	85696800	0.047
QDMR_33684	33684	chr19	42381201	42381300	0.047
QDMR_34351	34351	chr19	46310701	46310800	0.047
QDMR_34917	34917	chr19	48781301	48781400	0.047
QDMR_35787	35787	chr19	51265501	51265600	0.047
QDMR_36106	36106	chr19	54057801	54057900	0.047
QDMR_36309	36309	chr19	54863601	54863700	0.047
QDMR_36680	36680	chr19	56127101	56127200	0.047
QDMR_39312	39312	chr8	42571801	42571900	0.047
QDMR_39629	39629	chr8	52574801	52574900	0.047
QDMR_39735	39735	chr8	55087901	55088000	0.047
QDMR_40691	40691	chr8	92400401	92400500	0.047
QDMR_40716	40716	chr8	93387201	93387300	0.047
QDMR_48714	48714	chr1	28920001	28920100	0.047
QDMR_49453	49453	chr1	36335001	36335100	0.047
QDMR_52141	52141	chr1	94595501	94595600	0.047
QDMR_53249	53249	chr1	150195701	150195800	0.047
QDMR_53635	53635	chr1	153960901	153961000	0.047
QDMR_53945	53945	chr1	155907001	155907100	0.047
QDMR_55198	55198	chr1	187520401	187520500	0.047
QDMR_55938	55938	chr1	207059401	207059500	0.047
QDMR_57452	57452	chr1	236511201	236511300	0.047
QDMR_59454	59454	chr11	6705501	6705600	0.047
QDMR_61049	61049	chr11	47468101	47468200	0.047
QDMR_64030	64030	chr11	75046201	75046300	0.047
QDMR_64766	64766	chr11	101885001	101885100	0.047
QDMR_65861	65861	chr11	125949001	125949100	0.047
QDMR_68581	68581	chr6	33713001	33713100	0.047
QDMR_68821	68821	chr6	35994801	35994900	0.047
QDMR_69179	69179	chr6	41591501	41591600	0.047
QDMR_69902	69902	chr6	64335701	64335800	0.047
QDMR_71116	71116	chr6	113010601	113010700	0.047
QDMR_71303	71303	chr6	121833801	121833900	0.047
QDMR_71997	71997	chr6	147728101	147728200	0.047
QDMR_73227	73227	chr6	169798101	169798200	0.047
QDMR_74382	74382	chr17	3805901	3806000	0.047
QDMR_77440	77440	chr17	33590401	33590500	0.047
QDMR_78666	78666	chr17	42315301	42315400	0.047
QDMR_80135	80135	chr17	58749701	58749800	0.047
QDMR_84411	84411	chr21	17729601	17729700	0.047
QDMR_88723	88723	chr16	3356501	3356600	0.047
QDMR_89670	89670	chr16	15066901	15067000	0.047
QDMR_91145	91145	chr16	32008401	32008500	0.047
QDMR_93629	93629	chr16	82262101	82262200	0.047
QDMR_95659	95659	chr18	3349601	3349700	0.047
QDMR_96850	96850	chr18	37577201	37577300	0.047
QDMR_97752	97752	chr18	67917801	67917900	0.047
QDMR_98139	98139	chr18	76412301	76412400	0.047
QDMR_102189	102189	chr3	81391501	81391600	0.047
QDMR_102219	102219	chr3	84330301	84330400	0.047
QDMR_102331	102331	chr3	95607701	95607800	0.047
QDMR_102813	102813	chr3	120027501	120027600	0.047
QDMR_104721	104721	chr3	169540101	169540200	0.047
QDMR_105663	105663	chr3	194080901	194081000	0.047
QDMR_105981	105981	chr3	196324601	196324700	0.047
QDMR_106899	106899	chr12	7047901	7048000	0.047
QDMR_107088	107088	chr12	9419401	9419500	0.047
QDMR_107301	107301	chr12	15501501	15501600	0.047
QDMR_108071	108071	chr12	43957101	43957200	0.047
QDMR_111006	111006	chr12	110363201	110363300	0.047
QDMR_111429	111429	chr12	114122101	114122200	0.047
QDMR_111478	111478	chr12	114970001	114970100	0.047
QDMR_113903	113903	chr15	26234901	26235000	0.047
QDMR_120769	120769	chrX	152765301	152765400	0.047
QDMR_123951	123951	chr4	40418101	40418200	0.047
QDMR_124504	124504	chr4	61524501	61524600	0.047
QDMR_125713	125713	chr4	113784801	113784900	0.047
QDMR_125807	125807	chr4	120596201	120596300	0.047
QDMR_928	928	chr7	1794501	1794600	0.048
[truncated: 80,067 more rows]
