# Supplementary material for: DNA methylation signature of long noncoding RNA genes during human pre-implantation embryonic development
Source: Oncotarget. 2017 May 23;8(34):56829–38. doi: 10.18632/oncotarget.18072 (PMC5593605; doi:10.18632/oncotarget.18072)
Supplement: Supplementary file 3 [file oncotarget-08-56829-s003.xlsx]

## Sheet: Sheet1
lncRNA	mRNA	Person	FDR
NONHSAG000061.2	NM_001003681	-0.985046	0.00903798
NONHSAG000061.2	NM_001080123	0.984441	0.00932292
NONHSAG000061.2	NM_001272007	0.988392	0.00744969
NONHSAG000061.2	NM_001305455	-0.995787	0.00265136
NONHSAG000061.2	NM_001318712	-0.988812	0.00718469
NONHSAG000061.2	NM_001318942	0.987077	0.00814578
NONHSAG000061.2	NM_001321207	0.987758	0.00777341
NONHSAG000061.2	NM_001330625	-0.98339	0.00972905
NONHSAG000061.2	NM_004710	0.984463	0.00932203
NONHSAG000061.2	NM_005480	-0.985417	0.00888192
NONHSAG000061.2	NM_005499	0.986089	0.00862296
NONHSAG000061.2	NM_006114	0.982891	0.00999153
NONHSAG000061.2	NM_014727	-0.991246	0.00576097
NONHSAG000061.2	NM_015493	-0.987866	0.00775471
NONHSAG000061.2	NM_015658	0.998726	0.000293016
NONHSAG000061.2	NM_015949	0.993381	0.00435679
NONHSAG000061.2	NM_032521	0.990211	0.00641568
NONHSAG000061.2	NM_207346	0.98702	0.0081742
NONHSAG000092.2	NM_001184990	0.993127	0.00459786
NONHSAG000092.2	NM_001243791	0.987211	0.00808375
NONHSAG000092.2	NM_001271904	-0.98673	0.00831041
NONHSAG000092.2	NM_001286052	-0.983632	0.00964198
NONHSAG000092.2	NM_002293	0.983561	0.00966891
NONHSAG000092.2	NM_144574	-0.987379	0.00800321
NONHSAG000096.2	NM_001080501	0.984089	0.00948507
NONHSAG000096.2	NM_001081640	0.987504	0.00792754
NONHSAG000096.2	NM_001089591	0.992237	0.00520266
NONHSAG000096.2	NM_001127230	0.989352	0.0068726
NONHSAG000096.2	NM_001139441	0.983052	0.00990061
NONHSAG000096.2	NM_001185022	0.990634	0.00616541
NONHSAG000096.2	NM_001243076	0.984499	0.00929473
NONHSAG000096.2	NM_001243947	0.983185	0.00983847
NONHSAG000096.2	NM_001281786	0.996711	0.00206079
NONHSAG000096.2	NM_001282929	0.990111	0.00643677
NONHSAG000096.2	NM_001321240	0.983083	0.0098819
NONHSAG000096.2	NM_001784	0.989223	0.00692737
NONHSAG000096.2	NM_003107	0.988624	0.00731416
NONHSAG000096.2	NM_003321	0.985481	0.00887656
NONHSAG000096.2	NM_003973	0.983841	0.00958165
NONHSAG000096.2	NM_005796	0.985422	0.00888192
NONHSAG000096.2	NM_014175	0.98856	0.00735476
NONHSAG000096.2	NM_015083	-0.983473	0.0097038
NONHSAG000096.2	NM_016055	0.990104	0.00643677
NONHSAG000096.2	NM_019027	0.988746	0.00722923
NONHSAG000096.2	NM_020699	-0.990079	0.00644347
NONHSAG000096.2	NM_031280	0.985942	0.00869233
NONHSAG000096.2	NM_173217	0.983533	0.00966891
NONHSAG000096.2	NM_177542	0.988084	0.00764723
NONHSAG000096.2	NM_181725	0.9852	0.00898037
NONHSAG000102.2	NM_000987	0.986202	0.00858479
NONHSAG000102.2	NM_001037283	0.98681	0.00824818
NONHSAG000102.2	NM_001102653	-0.985346	0.00892273
NONHSAG000102.2	NM_001135055	0.984178	0.00945133
NONHSAG000102.2	NM_001193389	-0.9922	0.00521279
NONHSAG000102.2	NM_001284502	0.990863	0.00601125
NONHSAG000102.2	NM_001303462	0.987517	0.00792754
NONHSAG000102.2	NM_001326306	-0.987848	0.00776863
NONHSAG000102.2	NM_002950	0.9877	0.00782181
NONHSAG000102.2	NM_003168	0.984876	0.00909813
NONHSAG000102.2	NM_004251	0.988175	0.00756928
NONHSAG000102.2	NM_005190	0.983467	0.0097038
NONHSAG000102.2	NM_006600	0.985521	0.0088698
NONHSAG000102.2	NM_012123	0.983936	0.00953022
NONHSAG000102.2	NM_015399	0.983589	0.00966174
NONHSAG000102.2	NM_016074	0.983655	0.00963836
NONHSAG000102.2	NM_016500	0.985551	0.00886251
NONHSAG000102.2	NM_017971	0.998923	0.000205894
NONHSAG000102.2	NM_020529	-0.985918	0.00870575
NONHSAG000102.2	NM_024656	0.990786	0.00605801
NONHSAG000102.2	NM_152307	0.986987	0.00818749
NONHSAG000116.2	NM_001242659	0.999565	2.03308e-05
NONHSAG000304.2	NM_001081550	-0.996562	0.00215678
NONHSAG000304.2	NM_001261439	0.987835	0.00776863
NONHSAG000324.2	NM_000598	0.987963	0.00772338
NONHSAG000324.2	NM_001008225	0.984609	0.00922895
NONHSAG000324.2	NM_001042367	0.987165	0.00810928
NONHSAG000324.2	NM_001077418	0.990909	0.00599211
NONHSAG000324.2	NM_001079807	0.986693	0.00834603
NONHSAG000324.2	NM_001080442	0.987387	0.00800321
NONHSAG000324.2	NM_001144074	0.994941	0.00332879
NONHSAG000324.2	NM_001144956	0.984807	0.00914018
NONHSAG000324.2	NM_001268285	0.987147	0.00811633
NONHSAG000324.2	NM_001302890	0.983768	0.0095986
NONHSAG000324.2	NM_001303061	-0.984455	0.00932292
NONHSAG000324.2	NM_001330384	0.984671	0.00919009
NONHSAG000324.2	NM_002866	0.982901	0.00997743
NONHSAG000324.2	NM_004331	0.990899	0.00599211
NONHSAG000324.2	NM_006207	0.990213	0.00641568
NONHSAG000324.2	NM_012082	0.986932	0.00820853
NONHSAG000324.2	NM_015018	0.985862	0.00872333
NONHSAG000324.2	NM_020879	0.988812	0.00718469
NONHSAG000324.2	NM_021008	0.998211	0.000674018
NONHSAG000324.2	NM_021105	-0.989885	0.00656533
NONHSAG000324.2	NM_022337	0.985925	0.00870474
NONHSAG000324.2	NM_024760	0.992334	0.0051752
NONHSAG000324.2	NM_032169	0.99227	0.00520266
NONHSAG000324.2	NM_052864	0.985556	0.00886251
NONHSAG000324.2	NM_058237	0.985223	0.00897309
NONHSAG000324.2	NM_152451	0.984638	0.00920999
NONHSAG000324.2	NM_170721	0.994411	0.00363121
NONHSAG000324.2	NM_173642	0.993497	0.00428906
NONHSAG000324.2	NM_177959	0.984644	0.00920999
NONHSAG000324.2	NM_198159	0.984595	0.00924378
NONHSAG000324.2	NM_206918	0.988969	0.00707329
NONHSAG000324.2	NM_207437	0.984564	0.00925119
NONHSAG000467.2	NM_005952	0.984886	0.00908252
NONHSAG000487.2	NM_001002010	0.988449	0.00742083
NONHSAG000528.2	NM_001025356	0.993669	0.00416375
NONHSAG000528.2	NM_001032367	-0.984046	0.00950339
NONHSAG000528.2	NM_001042724	-0.986282	0.00853743
NONHSAG000528.2	NM_001079870	0.983428	0.00970663
NONHSAG000528.2	NM_001102592	0.984704	0.00917104
NONHSAG000528.2	NM_001257964	0.988	0.00772178
NONHSAG000528.2	NM_001271822	-0.984061	0.00950339
NONHSAG000528.2	NM_001277171	0.986414	0.00849635
NONHSAG000528.2	NM_001289126	0.987768	0.00777341
NONHSAG000528.2	NM_001291983	0.987061	0.00815115
NONHSAG000528.2	NM_001291997	0.991813	0.00545073
NONHSAG000528.2	NM_001317808	0.985025	0.00904161
NONHSAG000528.2	NM_001317930	-0.987217	0.00808375
NONHSAG000528.2	NM_001322114	0.988949	0.00710016
NONHSAG000528.2	NM_001323562	0.992361	0.00515048
NONHSAG000528.2	NM_001982	-0.987207	0.00808625
NONHSAG000528.2	NM_002076	0.992955	0.00472461
NONHSAG000528.2	NM_003075	0.986951	0.00819898
NONHSAG000528.2	NM_006391	-0.984634	0.00921399
NONHSAG000528.2	NM_012459	-0.9842	0.00944408
NONHSAG000528.2	NM_013278	0.987365	0.00800876
NONHSAG000528.2	NM_016166	0.984867	0.00910655
NONHSAG000528.2	NM_016270	0.991544	0.00560912
NONHSAG000528.2	NM_017691	0.985115	0.00901737
NONHSAG000528.2	NM_020158	-0.984836	0.00912429
NONHSAG000528.2	NM_024674	-0.983494	0.00970195
NONHSAG000528.2	NM_032147	0.989798	0.00658141
NONHSAG000528.2	NM_032756	-0.993484	0.00428947
NONHSAG000528.2	NM_138426	0.990873	0.00601125
NONHSAG000528.2	NM_152745	0.984783	0.00914018
NONHSAG000528.2	NM_198955	0.989282	0.00691525
NONHSAG000772.2	NM_001081550	-0.985592	0.00885087
NONHSAG000772.2	NM_001100430	0.992496	0.00505171
NONHSAG000772.2	NM_001126063	0.997082	0.00170337
NONHSAG000772.2	NM_001142464	0.98553	0.0088698
NONHSAG000772.2	NM_001320571	0.994848	0.00335998
NONHSAG000772.2	NM_002106	0.98468	0.00918184
NONHSAG000772.2	NM_002467	0.984561	0.00925119
NONHSAG000772.2	NM_003755	0.983491	0.0097038
NONHSAG000772.2	NM_004561	0.984747	0.00914276
NONHSAG000772.2	NM_005888	0.983995	0.00952068
NONHSAG000772.2	NM_173553	0.988672	0.0072684
NONHSAG000772.2	NM_213603	0.990044	0.00646034
NONHSAG000787.2	NM_030815	0.990159	0.00643503
NONHSAG000834.2	NM_001077489	-0.98686	0.00823416
NONHSAG000834.2	NM_001319945	-0.984999	0.00905046
NONHSAG000834.2	NM_001320708	-0.985183	0.00898452
NONHSAG000834.2	NM_004905	-0.98543	0.00887967
NONHSAG000834.2	NM_022758	-0.985848	0.00873019
NONHSAG000838.2	NM_001164603	-0.983789	0.00958799
NONHSAG000838.2	NM_001289101	-0.991505	0.00562169
NONHSAG000838.2	NM_006520	0.991404	0.00567037
NONHSAG000838.2	NM_014827	0.983137	0.00985576
NONHSAG000838.2	NM_015318	0.993713	0.00413061
NONHSAG000840.2	NM_001166286	-0.984495	0.00929473
NONHSAG000840.2	NM_001282985	0.9913	0.00570554
NONHSAG000840.2	NM_001307977	0.994428	0.00361497
NONHSAG000840.2	NM_001330200	0.98638	0.00851673
NONHSAG000840.2	NM_003016	0.985111	0.00901737
NONHSAG000840.2	NM_004085	0.984831	0.00912753
NONHSAG000840.2	NM_018660	-0.983812	0.00958799
NONHSAG000840.2	NM_024607	0.983475	0.0097038
NONHSAG000840.2	NM_032881	0.988825	0.00717483
NONHSAG000840.2	NM_152496	0.989956	0.00652525
NONHSAG000840.2	NM_174921	-0.987941	0.00773018
NONHSAG000980.2	NM_001308325	0.986424	0.00849232
NONHSAG000980.2	NM_001321174	0.98305	0.00990131
NONHSAG001010.2	NM_001206917	0.983215	0.00981957
NONHSAG001010.2	NM_012183	0.996086	0.00247109
NONHSAG001106.2	NM_000852	0.998168	0.000716599
NONHSAG001106.2	NM_001040283	-0.990305	0.00635909
NONHSAG001106.2	NM_001079871	-0.985285	0.00894079
NONHSAG001106.2	NM_001159295	-0.989204	0.00693276
NONHSAG001106.2	NM_001184979	0.998583	0.000383683
NONHSAG001106.2	NM_001356	-0.985834	0.00874055
NONHSAG001106.2	NM_001985	0.989397	0.00684349
NONHSAG001106.2	NM_005230	-0.98634	0.00853743
NONHSAG001106.2	NM_014954	-0.984397	0.0093331
NONHSAG001106.2	NM_017799	0.984697	0.00917388
NONHSAG001106.2	NM_018051	-0.985997	0.00866215
NONHSAG001106.2	NM_021034	0.987593	0.00787753
NONHSAG001106.2	NM_133625	-0.985486	0.00887656
NONHSAG001106.2	NM_139316	-0.982988	0.00993771
NONHSAG001106.2	NM_182491	-0.983657	0.00963836
NONHSAG001162.2	NM_000485	-0.985747	0.0088015
NONHSAG001162.2	NM_000983	-0.983853	0.00957814
NONHSAG001162.2	NM_001002857	-0.984897	0.00907997
NONHSAG001162.2	NM_001007534	0.985342	0.00892273
NONHSAG001162.2	NM_001013706	0.984429	0.00932682
NONHSAG001162.2	NM_001029860	0.983344	0.00975896
NONHSAG001162.2	NM_001040260	0.987184	0.00810847
NONHSAG001162.2	NM_001134771	0.98925	0.00692321
NONHSAG001162.2	NM_001136233	0.984854	0.00911751
NONHSAG001162.2	NM_001145417	0.984416	0.00933198
NONHSAG001162.2	NM_001171161	0.98803	0.00770206
NONHSAG001162.2	NM_001198803	0.992292	0.00519964
NONHSAG001162.2	NM_001242804	-0.984769	0.00914018
NONHSAG001162.2	NM_001256114	0.993674	0.00416375
NONHSAG001162.2	NM_001268285	0.984759	0.00914018
NONHSAG001162.2	NM_001282534	0.983041	0.00991093
NONHSAG001162.2	NM_001282863	0.985498	0.00887656
NONHSAG001162.2	NM_001286102	0.986099	0.00862296
NONHSAG001162.2	NM_001311202	-0.984038	0.00950339
NONHSAG001162.2	NM_001317942	0.986014	0.00866215
NONHSAG001162.2	NM_001317962	-0.98984	0.0065664
NONHSAG001162.2	NM_001319846	0.993418	0.00431976
NONHSAG001162.2	NM_001560	0.987508	0.00792754
NONHSAG001162.2	NM_001877	0.985279	0.00894111
NONHSAG001162.2	NM_002834	-0.987557	0.00789234
NONHSAG001162.2	NM_002867	-0.990998	0.0059033
NONHSAG001162.2	NM_002901	-0.983398	0.00972286
NONHSAG001162.2	NM_003658	0.987749	0.00777341
NONHSAG001162.2	NM_005139	-0.989872	0.00656533
NONHSAG001162.2	NM_005809	-0.984262	0.00943438
NONHSAG001162.2	NM_013272	0.992124	0.00528123
NONHSAG001162.2	NM_014258	0.991193	0.00581725
NONHSAG001162.2	NM_014619	0.984889	0.00908101
NONHSAG001162.2	NM_017708	0.987969	0.00772338
NONHSAG001162.2	NM_017709	0.985898	0.00871146
NONHSAG001162.2	NM_022659	0.990547	0.00619117
NONHSAG001162.2	NM_031476	0.986933	0.00820853
NONHSAG001162.2	NM_031944	0.98385	0.00957892
NONHSAG001162.2	NM_032943	0.990903	0.00599211
NONHSAG001162.2	NM_033256	-0.98437	0.0093494
NONHSAG001162.2	NM_133439	0.987949	0.00772338
NONHSAG001162.2	NM_138501	-0.985849	0.00873019
NONHSAG001162.2	NM_138568	0.98511	0.00901737
NONHSAG001162.2	NM_147188	-0.985564	0.00885753
NONHSAG001162.2	NM_153182	0.992558	0.0050085
NONHSAG001162.2	NM_175619	0.993359	0.00438179
NONHSAG001162.2	NM_176820	0.992758	0.00483641
NONHSAG001162.2	NM_182522	0.989559	0.00674858
NONHSAG001162.2	NM_203407	0.985774	0.00877521
NONHSAG001467.2	NM_001315530	0.988806	0.00718829
NONHSAG001467.2	NM_003755	0.99101	0.0059033
NONHSAG001467.2	NM_005371	0.984736	0.00915067
NONHSAG001467.2	NM_012289	0.984511	0.00929294
NONHSAG001467.2	NM_013262	-0.989285	0.00691525
NONHSAG001467.2	NM_014110	0.984965	0.00906365
NONHSAG001467.2	NM_017592	0.98775	0.00777341
NONHSAG001467.2	NM_017793	0.984205	0.00944054
NONHSAG001467.2	NM_033224	0.984257	0.00943532
NONHSAG001503.2	NM_001007534	0.983152	0.00985325
NONHSAG001503.2	NM_001018011	0.987801	0.00777341
NONHSAG001503.2	NM_001082967	0.988426	0.00742525
NONHSAG001503.2	NM_001093771	-0.988402	0.00744043
NONHSAG001503.2	NM_001102566	0.984057	0.00950339
NONHSAG001503.2	NM_001195243	0.992996	0.00472461
NONHSAG001503.2	NM_001270953	-0.988558	0.00735476
NONHSAG001503.2	NM_001277378	0.985866	0.00872333
NONHSAG001503.2	NM_001282402	0.984946	0.00906393
NONHSAG001503.2	NM_001302883	0.988547	0.00735499
NONHSAG001503.2	NM_001313	0.992093	0.0052879
NONHSAG001503.2	NM_015913	-0.986962	0.00818769
NONHSAG001503.2	NM_016063	-0.987473	0.00793688
NONHSAG001503.2	NM_032272	-0.987066	0.00814665
NONHSAG001503.2	NM_053279	0.986404	0.00850947
NONHSAG001503.2	NM_177959	0.984055	0.00950339
NONHSAG001503.2	NM_207437	0.985706	0.00881317
NONHSAG001551.2	NM_001135812	0.986049	0.00865133
NONHSAG001551.2	NM_001203245	0.98378	0.00958799
NONHSAG001551.2	NM_001284239	0.987356	0.00801211
NONHSAG001551.2	NM_001300925	0.985301	0.00893195
NONHSAG001551.2	NM_015012	0.983781	0.00958799
NONHSAG001551.2	NM_015726	-0.991969	0.00536795
NONHSAG001551.2	NM_016002	-0.987072	0.00814578
NONHSAG001551.2	NM_016437	-0.983611	0.00965133
NONHSAG001551.2	NM_023009	0.986265	0.0085434
NONHSAG002082.2	NM_001198780	0.988027	0.0077022
NONHSAG002082.2	NM_207344	0.993657	0.00416643
NONHSAG002324.2	NM_001002032	0.983201	0.00982668
NONHSAG002324.2	NM_001005354	0.986135	0.00861851
NONHSAG002324.2	NM_001037494	0.983229	0.00981589
NONHSAG002324.2	NM_001166286	-0.985364	0.00891258
NONHSAG002324.2	NM_001276271	-0.98805	0.00767408
NONHSAG002324.2	NM_002755	-0.988738	0.00723408
NONHSAG002324.2	NM_002893	-0.985009	0.00904161
NONHSAG002324.2	NM_002945	-0.990699	0.00609665
NONHSAG002324.2	NM_005257	0.983934	0.00953022
NONHSAG002324.2	NM_005741	0.983595	0.00966174
NONHSAG002324.2	NM_006349	0.990553	0.00618922
NONHSAG002324.2	NM_012414	-0.989865	0.00656533
NONHSAG002324.2	NM_013262	-0.994917	0.00333187
NONHSAG002324.2	NM_013276	0.983445	0.0097038
NONHSAG002324.2	NM_014110	0.993143	0.00458179
NONHSAG002324.2	NM_017592	0.996172	0.0024088
NONHSAG002324.2	NM_017793	0.992662	0.00495615
NONHSAG002324.2	NM_018457	0.99425	0.00375285
NONHSAG002324.2	NM_022476	-0.983325	0.00976132
NONHSAG002324.2	NM_022488	0.989601	0.00672051
NONHSAG002324.2	NM_033224	0.983413	0.00971436
NONHSAG002324.2	NM_052852	0.986658	0.00834904
NONHSAG002324.2	NM_133264	-0.983455	0.0097038
NONHSAG002324.2	NM_138417	0.988811	0.00718469
NONHSAG002324.2	NM_138815	0.985277	0.00894111
NONHSAG002414.2	NM_001039590	-0.986186	0.00859785
NONHSAG002414.2	NM_001077418	-0.984357	0.00935842
NONHSAG002414.2	NM_004634	-0.993528	0.0042741
NONHSAG002414.2	NM_005534	-0.984908	0.00907495
NONHSAG002414.2	NM_007031	-0.984984	0.00905785
NONHSAG002414.2	NM_024667	-0.988328	0.00749306
NONHSAG002414.2	NM_030636	-0.983468	0.0097038
NONHSAG002414.2	NM_152544	-0.989182	0.00694706
NONHSAG002414.2	NM_198159	-0.983416	0.00971168
NONHSAG002882.2	NM_001253380	-0.987579	0.00787753
NONHSAG002882.2	NM_005868	-0.990867	0.00601125
NONHSAG002891.2	NM_018137	0.984949	0.00906365
NONHSAG002931.2	NM_001098502	0.988128	0.00760972
NONHSAG002931.2	NM_002370	-0.993785	0.00409391
NONHSAG002931.2	NM_004095	0.985652	0.00883445
NONHSAG003085.2	NM_001083608	0.984132	0.00946366
NONHSAG003085.2	NM_001308424	0.98354	0.00966891
NONHSAG003085.2	NM_003514	0.997996	0.000854527
NONHSAG003085.2	NM_004656	0.984444	0.00932292
NONHSAG003085.2	NM_016077	0.983943	0.00953022
NONHSAG003085.2	NM_030877	0.985097	0.00902131
NONHSAG003085.2	NM_175839	0.994047	0.00391618
NONHSAG003096.2	NM_003145	0.996187	0.00239287
NONHSAG003262.2	NM_001308253	-0.98604	0.00865942
NONHSAG003441.2	NM_003405	-0.992556	0.0050085
NONHSAG003907.2	NM_001161619	0.984782	0.00914018
NONHSAG003907.2	NM_001307936	0.987448	0.0079602
NONHSAG003907.2	NM_005224	0.990529	0.00621349
NONHSAG003907.2	NM_006700	-0.987555	0.00789234
NONHSAG003907.2	NM_017813	0.983458	0.0097038
NONHSAG003907.2	NM_032683	0.983654	0.00963836
NONHSAG003945.2	NM_004433	0.989701	0.00667011
NONHSAG003945.2	NM_015966	0.984448	0.00932292
NONHSAG004011.2	NM_001235	-0.984989	0.00905753
NONHSAG004011.2	NM_001270455	0.99011	0.00643677
NONHSAG004011.2	NM_001270552	-0.983759	0.00960364
NONHSAG004011.2	NM_001278675	0.984737	0.00915067
NONHSAG004011.2	NM_001282534	0.98549	0.00887656
NONHSAG004011.2	NM_001329799	0.995514	0.00284488
NONHSAG004011.2	NM_001934	-0.983524	0.00967425
NONHSAG004011.2	NM_002801	-0.984178	0.00945133
NONHSAG004011.2	NM_002866	0.983783	0.00958799
NONHSAG004011.2	NM_006329	0.986282	0.00853743
NONHSAG004011.2	NM_014800	0.997656	0.00115858
NONHSAG004011.2	NM_017784	0.986754	0.00829282
NONHSAG004011.2	NM_021105	-0.984539	0.00926757
NONHSAG004011.2	NM_021628	0.99433	0.0037069
NONHSAG004011.2	NM_022337	0.984013	0.00951528
NONHSAG004011.2	NM_025160	0.984031	0.00950839
NONHSAG004011.2	NM_173174	0.993342	0.00438729
NONHSAG004011.2	NM_175733	0.984981	0.00906036
NONHSAG004029.2	NM_000454	0.98574	0.00880211
NONHSAG004029.2	NM_016146	0.983652	0.00963836
NONHSAG004033.2	NM_001278516	0.993097	0.00462339
NONHSAG004033.2	NM_001329904	0.98703	0.0081742
NONHSAG004033.2	NM_003362	0.985468	0.00887752
NONHSAG004033.2	NM_031937	0.985518	0.0088698
NONHSAG004033.2	NM_032343	0.986755	0.00829282
NONHSAG004033.2	NM_033319	0.986206	0.00858479
NONHSAG004545.2	NM_001010858	0.999546	2.22667e-05
NONHSAG004672.2	NM_001199743	0.995165	0.00317789
NONHSAG004672.2	NM_007358	-0.986948	0.00819898
NONHSAG004799.2	NM_001634	0.984449	0.00932292
NONHSAG004812.2	NM_001001998	0.983342	0.00975896
NONHSAG004812.2	NM_001003	0.983434	0.0097038
NONHSAG004812.2	NM_001199851	0.989833	0.0065664
NONHSAG004812.2	NM_001305142	0.985126	0.00901331
NONHSAG004812.2	NM_018135	0.988052	0.00767408
NONHSAG004942.2	NM_000201	0.985033	0.00904161
NONHSAG004942.2	NM_000643	-0.984656	0.00920714
NONHSAG004942.2	NM_001040283	0.986963	0.00818769
NONHSAG004942.2	NM_001111113	0.987103	0.00813828
NONHSAG004942.2	NM_001159285	0.994112	0.00388548
NONHSAG004942.2	NM_001159295	0.991207	0.00580109
NONHSAG004942.2	NM_001161780	0.990155	0.00643503
NONHSAG004942.2	NM_001193270	0.992016	0.00534162
NONHSAG004942.2	NM_001256356	0.98366	0.00963836
NONHSAG004942.2	NM_001256413	0.993939	0.00398652
NONHSAG004942.2	NM_001256425	-0.983538	0.00966891
NONHSAG004942.2	NM_001286102	0.98748	0.00793688
NONHSAG004942.2	NM_001300838	0.995403	0.0029547
NONHSAG004942.2	NM_001300839	0.983385	0.00973008
NONHSAG004942.2	NM_001319109	0.983015	0.00993771
NONHSAG004942.2	NM_001759	0.997377	0.00142077
NONHSAG004942.2	NM_014762	-0.985797	0.00876103
NONHSAG004942.2	NM_033140	-0.990026	0.00646034
NONHSAG004942.2	NM_033301	-0.984815	0.00914018
NONHSAG004942.2	NM_133625	0.988274	0.00753656
NONHSAG004942.2	NM_139316	0.989945	0.00652783
NONHSAG004942.2	NM_144574	0.984156	0.00945133
NONHSAG004942.2	NM_152132	0.984127	0.00946366
NONHSAG004942.2	NM_152445	0.986041	0.00865942
NONHSAG007351.2	NM_001004	0.996078	0.00247109
NONHSAG007363.2	NM_001009606	0.985241	0.00897309
NONHSAG007410.2	NM_000643	-0.983683	0.00963836
NONHSAG007410.2	NM_001111113	0.98605	0.00865133
NONHSAG007410.2	NM_001161780	0.987774	0.00777341
NONHSAG007410.2	NM_001256356	0.983283	0.00978286
NONHSAG007410.2	NM_001256425	-0.983752	0.00960369
NONHSAG007410.2	NM_001282198	0.99067	0.00612531
NONHSAG007410.2	NM_001300808	0.984804	0.00914018
NONHSAG007410.2	NM_001317063	-0.993814	0.00408115
NONHSAG007410.2	NM_006435	-0.993825	0.00407822
NONHSAG007410.2	NM_033301	-0.98502	0.00904161
NONHSAG007410.2	NM_152609	0.991282	0.00572535
NONHSAG007429.2	NM_000819	-0.984399	0.0093331
NONHSAG007429.2	NM_002436	0.984778	0.00914018
NONHSAG007429.2	NM_024841	0.985473	0.00887656
NONHSAG007429.2	NM_032753	0.986087	0.00862296
NONHSAG007429.2	NM_173506	0.994086	0.00389706
NONHSAG007429.2	NM_181521	0.98366	0.00963836
NONHSAG007593.2	NM_000990	0.999111	0.000130888
NONHSAG007593.2	NM_001113324	0.984349	0.00936446
NONHSAG007593.2	NM_006516	0.987926	0.00773644
NONHSAG007643.2	NM_001001661	0.986274	0.00853767
NONHSAG007643.2	NM_001007534	0.988094	0.00764723
NONHSAG007643.2	NM_001013706	0.987019	0.0081742
NONHSAG007643.2	NM_001018011	0.987158	0.00810928
NONHSAG007643.2	NM_001037536	0.988868	0.00714287
NONHSAG007643.2	NM_001040260	0.993528	0.0042741
NONHSAG007643.2	NM_001042367	0.987877	0.00774873
NONHSAG007643.2	NM_001077418	0.985891	0.0087123
NONHSAG007643.2	NM_001082967	0.995767	0.00266384
NONHSAG007643.2	NM_001093771	-0.98296	0.00994616
NONHSAG007643.2	NM_001140	0.984108	0.00947225
NONHSAG007643.2	NM_001143936	0.988062	0.00767029
NONHSAG007643.2	NM_001145417	0.985103	0.00901737
NONHSAG007643.2	NM_001170794	0.994254	0.00375278
NONHSAG007643.2	NM_001195243	0.983284	0.00978286
NONHSAG007643.2	NM_001198624	0.988407	0.00743323
NONHSAG007643.2	NM_001243271	0.984118	0.00947108
NONHSAG007643.2	NM_001256114	0.989899	0.00656125
NONHSAG007643.2	NM_001268285	0.98838	0.00746082
NONHSAG007643.2	NM_001277115	0.992877	0.00474108
NONHSAG007643.2	NM_001277155	0.986985	0.00818749
NONHSAG007643.2	NM_001281739	0.988249	0.00753656
NONHSAG007643.2	NM_001282402	0.994796	0.00337478
NONHSAG007643.2	NM_001282863	0.983964	0.00953022
NONHSAG007643.2	NM_001313	0.996088	0.00247109
NONHSAG007643.2	NM_001317075	0.991123	0.00586158
NONHSAG007643.2	NM_001317196	0.985207	0.00897504
NONHSAG007643.2	NM_001317962	-0.986772	0.00828831
NONHSAG007643.2	NM_001318520	0.985105	0.00901737
NONHSAG007643.2	NM_001318885	-0.990171	0.00643503
NONHSAG007643.2	NM_001640	-0.983298	0.00977941
NONHSAG007643.2	NM_001877	0.991547	0.00560835
NONHSAG007643.2	NM_002163	0.983392	0.00972626
NONHSAG007643.2	NM_002867	-0.988691	0.0072584
NONHSAG007643.2	NM_002901	-0.985512	0.0088698
NONHSAG007643.2	NM_003272	0.991877	0.00541752
NONHSAG007643.2	NM_003923	-0.98913	0.00697594
NONHSAG007643.2	NM_004255	-0.983589	0.00966174
NONHSAG007643.2	NM_004863	-0.982908	0.00997743
NONHSAG007643.2	NM_005483	0.986314	0.00853743
NONHSAG007643.2	NM_006184	-0.99155	0.00560759
NONHSAG007643.2	NM_007031	0.983237	0.00980719
NONHSAG007643.2	NM_007214	-0.984602	0.00923693
NONHSAG007643.2	NM_013272	0.987681	0.00784324
NONHSAG007643.2	NM_014367	-0.987986	0.00772338
NONHSAG007643.2	NM_014844	0.988225	0.00754166
NONHSAG007643.2	NM_017589	0.990197	0.00642582
NONHSAG007643.2	NM_017709	0.98546	0.00887812
NONHSAG007643.2	NM_018012	0.988231	0.00753925
NONHSAG007643.2	NM_022659	0.990635	0.00616541
NONHSAG007643.2	NM_024877	0.991758	0.00547294
NONHSAG007643.2	NM_031944	0.986841	0.00824478
NONHSAG007643.2	NM_032015	-0.983326	0.00976132
NONHSAG007643.2	NM_032169	0.986172	0.00859785
NONHSAG007643.2	NM_032510	0.986665	0.00834904
NONHSAG007643.2	NM_032725	0.983952	0.00953022
NONHSAG007643.2	NM_033168	0.986086	0.00862296
NONHSAG007643.2	NM_053279	0.990718	0.00608771
NONHSAG007643.2	NM_058237	0.98602	0.00866215
NONHSAG007643.2	NM_080717	0.989791	0.00658581
NONHSAG007643.2	NM_133439	0.98557	0.0088559
NONHSAG007643.2	NM_145804	0.985881	0.00871544
NONHSAG007643.2	NM_152451	0.991928	0.00539884
NONHSAG007643.2	NM_152544	0.992292	0.00519964
NONHSAG007643.2	NM_153182	0.983335	0.00975896
NONHSAG007643.2	NM_153365	0.985911	0.0087104
NONHSAG007643.2	NM_173642	0.98501	0.00904161
NONHSAG007643.2	NM_183419	0.988255	0.00753656
NONHSAG007643.2	NM_203407	0.982998	0.00993771
NONHSAG007838.2	NM_006410	0.998563	0.00039544
NONHSAG007838.2	NM_016286	0.984163	0.00945133
NONHSAG007838.2	NM_021991	0.992966	0.00472461
NONHSAG008348.2	NM_001085372	0.989214	0.00693052
NONHSAG008348.2	NM_001212	0.986563	0.00840186
NONHSAG008348.2	NM_001282233	0.984902	0.00907997
NONHSAG008348.2	NM_001284204	0.995089	0.00323722
NONHSAG008348.2	NM_001286585	0.983229	0.00981589
NONHSAG008348.2	NM_001329559	0.991372	0.00567114
NONHSAG008348.2	NM_002264	0.984025	0.00951046
NONHSAG008348.2	NM_002745	0.983123	0.00986126
NONHSAG008348.2	NM_016001	0.987452	0.0079601
NONHSAG008348.2	NM_018850	-0.985387	0.00890566
NONHSAG008348.2	NM_032349	0.985496	0.00887656
NONHSAG008348.2	NM_153369	0.983763	0.00959909
NONHSAG008348.2	NM_178500	0.990026	0.00646034
NONHSAG008439.2	NM_001039589	0.985598	0.00885058
NONHSAG008439.2	NM_001170937	0.984229	0.00943586
NONHSAG008439.2	NM_001308358	-0.987534	0.00791057
NONHSAG008439.2	NM_002875	0.983699	0.00963018
NONHSAG008439.2	NM_004516	0.989676	0.0066942
NONHSAG008439.2	NM_024098	0.988765	0.00721691
NONHSAG008532.2	NM_001085372	0.991102	0.00586935
NONHSAG008532.2	NM_001086521	0.992579	0.00500502
NONHSAG008532.2	NM_001098210	-0.987838	0.00776863
NONHSAG008532.2	NM_001282572	0.984133	0.00946366
NONHSAG008532.2	NM_001300832	0.986405	0.00850947
NONHSAG008532.2	NM_001313858	0.98402	0.00951404
NONHSAG008532.2	NM_001346140	0.987992	0.00772338
NONHSAG008532.2	NM_006784	0.993837	0.00407426
NONHSAG008532.2	NM_015012	0.985614	0.00884486
NONHSAG008532.2	NM_016001	0.991798	0.00545073
NONHSAG008532.2	NM_018101	0.983623	0.00964198
NONHSAG008532.2	NM_018850	-0.988223	0.00754166
NONHSAG008532.2	NM_019843	-0.98624	0.00856239
NONHSAG008532.2	NM_022496	0.992416	0.00513707
NONHSAG008532.2	NM_176818	0.992419	0.00513582
NONHSAG008539.2	NM_001093772	-0.991534	0.00560977
NONHSAG008539.2	NM_001102653	-0.983788	0.00958799
NONHSAG008539.2	NM_001202498	-0.992863	0.00475851
NONHSAG008539.2	NM_001267040	-0.988214	0.00754263
NONHSAG008539.2	NM_001375	0.987768	0.00777341
NONHSAG008539.2	NM_002696	0.994238	0.00375687
NONHSAG008539.2	NM_006454	-0.99283	0.0047674
NONHSAG008539.2	NM_015399	0.988657	0.00728338
NONHSAG008539.2	NM_015703	0.986663	0.00834904
NONHSAG008539.2	NM_017846	0.994564	0.00350211
NONHSAG008539.2	NM_018660	-0.988983	0.00705866
NONHSAG008539.2	NM_023007	0.98291	0.00997743
NONHSAG008539.2	NM_052960	0.98359	0.00966174
NONHSAG008539.2	NM_152307	0.98325	0.00980225
NONHSAG008539.2	NM_182679	0.985757	0.00879156
NONHSAG008605.2	NM_080796	0.985202	0.00897775
NONHSAG008623.2	NM_001323538	0.985491	0.00887656
NONHSAG008623.2	NM_001329704	0.990149	0.00643503
NONHSAG008623.2	NM_001330503	0.988688	0.0072584
NONHSAG008623.2	NM_001346409	0.992379	0.0051494
NONHSAG008623.2	NM_004516	0.983719	0.00962026
NONHSAG008623.2	NM_014325	0.983997	0.00952068
NONHSAG008623.2	NM_182752	0.983977	0.00952905
NONHSAG008702.2	NM_000969	0.988484	0.0074005
NONHSAG008702.2	NM_000996	0.984397	0.0093331
NONHSAG008702.2	NM_001012	0.98505	0.00903701
NONHSAG008702.2	NM_001042603	-0.984751	0.00914276
NONHSAG008702.2	NM_001048241	0.985463	0.00887812
NONHSAG008702.2	NM_005080	0.984537	0.00926779
NONHSAG008800.2	NM_001003810	0.983108	0.0098673
NONHSAG008800.2	NM_001005745	-0.984526	0.00927895
NONHSAG008800.2	NM_001025249	0.988033	0.0077019
NONHSAG008800.2	NM_001037494	0.982975	0.00993771
NONHSAG008800.2	NM_001085372	0.987109	0.00813828
NONHSAG008800.2	NM_001086521	0.995183	0.00317329
NONHSAG008800.2	NM_001098210	-0.997683	0.00113978
NONHSAG008800.2	NM_001137559	0.985993	0.00866215
NONHSAG008800.2	NM_001143976	0.995239	0.0031284
NONHSAG008800.2	NM_001145445	0.982926	0.00996713
NONHSAG008800.2	NM_001191022	0.984782	0.00914018
NONHSAG008800.2	NM_001203245	0.986282	0.00853743
NONHSAG008800.2	NM_001242956	0.990593	0.0061788
NONHSAG008800.2	NM_001282572	0.990945	0.00595948
NONHSAG008800.2	NM_001300832	0.985381	0.00890566
NONHSAG008800.2	NM_001303272	0.984481	0.00930858
NONHSAG008800.2	NM_001313858	0.993402	0.0043329
NONHSAG008800.2	NM_001317724	0.988408	0.00743323
NONHSAG008800.2	NM_001323960	0.984766	0.00914018
NONHSAG008800.2	NM_002880	0.991966	0.00536795
NONHSAG008800.2	NM_003090	0.986034	0.00866193
NONHSAG008800.2	NM_003276	0.989866	0.00656533
NONHSAG008800.2	NM_003704	-0.989194	0.00693817
NONHSAG008800.2	NM_005706	0.992168	0.00524097
NONHSAG008800.2	NM_006546	0.986382	0.00851673
NONHSAG008800.2	NM_006784	0.995336	0.00301112
NONHSAG008800.2	NM_007108	0.989159	0.00697372
NONHSAG008800.2	NM_007349	-0.984774	0.00914018
NONHSAG008800.2	NM_014484	0.9889	0.00712393
NONHSAG008800.2	NM_015012	0.992553	0.0050085
NONHSAG008800.2	NM_015897	-0.983967	0.00953022
NONHSAG008800.2	NM_016001	0.990445	0.00628525
NONHSAG008800.2	NM_018101	0.990604	0.0061788
NONHSAG008800.2	NM_018850	-0.990771	0.00605872
NONHSAG008800.2	NM_019843	-0.994205	0.00377803
NONHSAG008800.2	NM_022496	0.990419	0.00628525
NONHSAG008800.2	NM_022739	-0.989763	0.00661136
NONHSAG008800.2	NM_023009	0.988432	0.00742525
NONHSAG008800.2	NM_153358	0.989966	0.00652054
NONHSAG008800.2	NM_176818	0.990966	0.00593589
NONHSAG008800.2	NM_207044	-0.983984	0.00952566
NONHSAG009101.2	NM_001037536	-0.983486	0.0097038
NONHSAG009101.2	NM_001040260	-0.9832	0.00982668
NONHSAG009101.2	NM_001042367	-0.995711	0.00267895
NONHSAG009101.2	NM_001077418	-0.991709	0.00548778
NONHSAG009101.2	NM_001080392	-0.987754	0.00777341
NONHSAG009101.2	NM_001144074	-0.985478	0.00887656
NONHSAG009101.2	NM_001145319	-0.98634	0.00853743
NONHSAG009101.2	NM_001145417	-0.994396	0.00364351
NONHSAG009101.2	NM_001170794	-0.987934	0.00773431
NONHSAG009101.2	NM_001171161	-0.983129	0.00985819
NONHSAG009101.2	NM_001198624	-0.996207	0.00238174
NONHSAG009101.2	NM_001256114	-0.984004	0.00951957
NONHSAG009101.2	NM_001268285	-0.993419	0.00431976
NONHSAG009101.2	NM_001270455	-0.984992	0.00905753
NONHSAG009101.2	NM_001272066	0.994428	0.00361497
NONHSAG009101.2	NM_001277115	-0.98629	0.00853743
NONHSAG009101.2	NM_001282534	-0.986495	0.00844216
NONHSAG009101.2	NM_001317962	0.985591	0.00885087
NONHSAG009101.2	NM_001318885	0.992014	0.00534162
NONHSAG009101.2	NM_001330384	-0.985513	0.0088698
NONHSAG009101.2	NM_001560	-0.983704	0.00962684
NONHSAG009101.2	NM_002867	0.988785	0.00720092
NONHSAG009101.2	NM_003272	-0.988474	0.00740285
NONHSAG009101.2	NM_005483	-0.987585	0.00787753
NONHSAG009101.2	NM_006184	0.983642	0.00963836
NONHSAG009101.2	NM_006896	-0.984896	0.00907997
NONHSAG009101.2	NM_007031	-0.9842	0.00944408
NONHSAG009101.2	NM_014367	0.984568	0.00925055
NONHSAG009101.2	NM_014734	-0.989443	0.00683026
NONHSAG009101.2	NM_014844	-0.990243	0.0063948
NONHSAG009101.2	NM_015018	-0.996485	0.00219189
NONHSAG009101.2	NM_017589	-0.987018	0.0081742
NONHSAG009101.2	NM_017669	-0.984627	0.00921635
NONHSAG009101.2	NM_017709	-0.992345	0.00516779
NONHSAG009101.2	NM_019891	-0.99291	0.00472461
NONHSAG009101.2	NM_020209	-0.985055	0.00903666
NONHSAG009101.2	NM_020879	-0.987014	0.00817575
NONHSAG009101.2	NM_021105	0.995702	0.00268772
NONHSAG009101.2	NM_022659	-0.984463	0.00932203
NONHSAG009101.2	NM_032169	-0.991727	0.00548626
NONHSAG009101.2	NM_033168	-0.991262	0.00574765
NONHSAG009101.2	NM_080717	-0.984403	0.0093331
NONHSAG009101.2	NM_138288	0.985835	0.00874055
NONHSAG009101.2	NM_152451	-0.993423	0.00431976
NONHSAG009101.2	NM_153365	-0.993739	0.00410618
NONHSAG009101.2	NM_170721	-0.992302	0.00519829
NONHSAG009101.2	NM_173174	-0.984275	0.00942985
NONHSAG009101.2	NM_173642	-0.990698	0.00609665
NONHSAG009101.2	NM_176820	-0.990442	0.00628525
NONHSAG009101.2	NM_198159	-0.988351	0.00749017
NONHSAG009101.2	NM_206918	-0.983445	0.0097038
NONHSAG009102.2	NM_012248	0.985787	0.00876839
NONHSAG009152.2	NM_002795	0.983664	0.00963836
NONHSAG009152.2	NM_175614	0.985013	0.00904161
NONHSAG009289.2	NM_001002019	0.984726	0.00915677
NONHSAG009289.2	NM_001130005	-0.984079	0.00949152
NONHSAG009289.2	NM_001166392	0.98359	0.00966174
NONHSAG009289.2	NM_001199673	-0.988644	0.00729925
NONHSAG009289.2	NM_001204510	0.985452	0.00887812
NONHSAG009289.2	NM_001329739	0.990096	0.00643677
NONHSAG009289.2	NM_001436	0.984742	0.00914756
NONHSAG009289.2	NM_001997	0.99496	0.00332363
NONHSAG009289.2	NM_002085	0.982973	0.00993771
NONHSAG009289.2	NM_003093	0.984451	0.00932292
NONHSAG009289.2	NM_003321	0.987334	0.0080156
NONHSAG009289.2	NM_003600	-0.987029	0.0081742
NONHSAG009289.2	NM_005620	0.995978	0.00248451
NONHSAG009289.2	NM_005762	0.990147	0.00643503
NONHSAG009289.2	NM_006332	0.990323	0.00635909
NONHSAG009289.2	NM_015083	-0.993752	0.00410309
NONHSAG009289.2	NM_015971	0.985852	0.00873019
NONHSAG009289.2	NM_018096	0.99091	0.00599211
NONHSAG009289.2	NM_021195	0.986417	0.00849437
NONHSAG009289.2	NM_031287	0.983984	0.00952566
NONHSAG009289.2	NM_032193	0.985499	0.00887656
NONHSAG009289.2	NM_032295	0.985684	0.00882531
NONHSAG009289.2	NM_207168	0.98847	0.00740307
NONHSAG009537.2	NM_001081640	-0.983527	0.00967404
NONHSAG009537.2	NM_001128224	0.988211	0.00754263
NONHSAG009537.2	NM_001159542	-0.991743	0.00548626
NONHSAG009537.2	NM_001199174	-0.982901	0.00997743
NONHSAG009537.2	NM_001286562	-0.983513	0.00968407
NONHSAG009537.2	NM_001297566	-0.991126	0.00586108
NONHSAG009537.2	NM_001317406	0.983374	0.00974053
NONHSAG009537.2	NM_001640	-0.984087	0.00948507
NONHSAG009537.2	NM_002268	-0.983522	0.00967536
NONHSAG009537.2	NM_002634	-0.988238	0.00753656
NONHSAG009537.2	NM_002901	-0.985153	0.00899445
NONHSAG009537.2	NM_003478	0.995717	0.00267574
NONHSAG009537.2	NM_005643	-0.989237	0.00692462
NONHSAG009537.2	NM_017589	0.989396	0.00684349
NONHSAG009537.2	NM_019601	-0.988931	0.00710839
NONHSAG009537.2	NM_032510	0.985933	0.00870018
NONHSAG009537.2	NM_144497	-0.986517	0.00843688
NONHSAG009537.2	NM_170601	-0.987337	0.0080156
NONHSAG009537.2	NM_173217	-0.989097	0.00700597
NONHSAG009537.2	NM_198508	-0.985319	0.00893195
NONHSAG009537.2	NM_213566	-0.986671	0.0083467
NONHSAG009814.2	NM_006500	0.995718	0.00267574
NONHSAG009818.2	NM_000598	-0.987175	0.00810906
NONHSAG009818.2	NM_001082967	-0.986573	0.00839934
NONHSAG009818.2	NM_001093771	0.983717	0.00962026
NONHSAG009818.2	NM_001102566	-0.987998	0.00772178
NONHSAG009818.2	NM_001168325	-0.982931	0.00996397
NONHSAG009818.2	NM_001170794	-0.983053	0.00990061
NONHSAG009818.2	NM_001195243	-0.985628	0.00883561
NONHSAG009818.2	NM_001277378	-0.986873	0.00823176
NONHSAG009818.2	NM_001278675	-0.985659	0.00882907
NONHSAG009818.2	NM_001294161	-0.991946	0.00538641
NONHSAG009818.2	NM_001313	-0.983194	0.00983435
NONHSAG009818.2	NM_001317962	0.983679	0.00963836
NONHSAG009818.2	NM_001329996	-0.983054	0.00990061
NONHSAG009818.2	NM_002801	0.99292	0.00472461
NONHSAG009818.2	NM_002866	-0.983629	0.00964198
NONHSAG009818.2	NM_004441	-0.988357	0.00749017
NONHSAG009818.2	NM_006329	-0.987944	0.00772703
NONHSAG009818.2	NM_007031	-0.98416	0.00945133
NONHSAG009818.2	NM_012082	-0.990616	0.0061788
NONHSAG009818.2	NM_014367	0.9838	0.00958799
NONHSAG009818.2	NM_014800	-0.986187	0.00859785
NONHSAG009818.2	NM_018008	-0.983248	0.00980225
NONHSAG009818.2	NM_020655	-0.987632	0.00787156
NONHSAG009818.2	NM_021628	-0.98909	0.00701218
NONHSAG009818.2	NM_024760	-0.983531	0.00967133
NONHSAG009818.2	NM_032478	0.988354	0.00749017
NONHSAG009818.2	NM_052864	-0.9879	0.00773644
NONHSAG009818.2	NM_058237	-0.991046	0.0059033
NONHSAG009818.2	NM_080717	-0.99115	0.00586101
NONHSAG009818.2	NM_173174	-0.986471	0.00846827
NONHSAG009818.2	NM_173642	-0.987792	0.00777341
NONHSAG009818.2	NM_177959	-0.995457	0.00288047
NONHSAG009818.2	NM_178863	-0.99152	0.00561267
NONHSAG009818.2	NM_207437	-0.9888	0.00718973
NONHSAG009819.2	NM_001042367	-0.985388	0.00890566
NONHSAG009819.2	NM_001164501	-0.983805	0.00958799
NONHSAG009819.2	NM_001171161	-0.988429	0.00742525
NONHSAG009819.2	NM_001178093	0.983045	0.00990795
NONHSAG009819.2	NM_001235	0.985497	0.00887656
NONHSAG009819.2	NM_001268285	-0.983542	0.00966891
NONHSAG009819.2	NM_001282534	-0.993421	0.00431976
NONHSAG009819.2	NM_001286266	0.984627	0.00921635
NONHSAG009819.2	NM_001318885	0.984014	0.00951478
NONHSAG009819.2	NM_005483	-0.987245	0.00806994
NONHSAG009819.2	NM_006304	0.989019	0.00705136
NONHSAG009819.2	NM_014734	-0.986156	0.00861228
NONHSAG009819.2	NM_017709	-0.989029	0.00704982
NONHSAG009819.2	NM_017799	0.982983	0.00993771
NONHSAG009819.2	NM_018137	0.985464	0.00887812
NONHSAG009819.2	NM_021628	-0.984181	0.00945133
NONHSAG009819.2	NM_138288	0.991966	0.00536795
NONHSAG009819.2	NM_173174	-0.985354	0.00891913
NONHSAG009819.2	NM_175931	-0.983239	0.00980613
NONHSAG009819.2	NM_176820	-0.984794	0.00914018
NONHSAG009841.2	NM_020466	-0.991812	0.00545073
NONHSAG009841.2	NM_173506	0.983873	0.00956068
NONHSAG009888.2	NM_001166392	0.983767	0.0095986
NONHSAG009888.2	NM_005022	0.992921	0.00472461
NONHSAG009888.2	NM_032193	0.993084	0.00462692
NONHSAG010319.2	NM_001292002	0.987985	0.00772338
NONHSAG010319.2	NM_016196	-0.984471	0.009319
NONHSAG010330.2	NM_002882	0.994948	0.00332879
NONHSAG010330.2	NM_003379	-0.98464	0.00920999
NONHSAG010348.2	NM_001276253	-0.995729	0.00267574
NONHSAG010348.2	NM_001975	0.999982	1.00145e-08
NONHSAG010348.2	NM_024607	0.983643	0.00963836
NONHSAG010348.2	NM_174921	-0.984503	0.00929473
NONHSAG010388.2	NM_001202	0.984242	0.00943586
NONHSAG010388.2	NM_001206917	0.986658	0.00834904
NONHSAG010388.2	NM_012183	0.99422	0.00377194
NONHSAG010393.2	NM_002657	-0.990423	0.00628525
NONHSAG010393.2	NM_178496	-0.983207	0.00982568
NONHSAG010611.2	NM_001002857	-0.983685	0.00963836
NONHSAG010611.2	NM_001013706	0.989044	0.00703516
NONHSAG010611.2	NM_001029860	0.989065	0.00701824
NONHSAG010611.2	NM_001134771	0.990322	0.00635909
NONHSAG010611.2	NM_001136202	-0.986883	0.00823176
NONHSAG010611.2	NM_001136233	0.986601	0.00837634
NONHSAG010611.2	NM_001173465	-0.983843	0.00958165
NONHSAG010611.2	NM_001198803	0.987804	0.00777201
NONHSAG010611.2	NM_001199174	-0.989571	0.00674266
NONHSAG010611.2	NM_001199816	0.994618	0.00347566
NONHSAG010611.2	NM_001206799	-0.992119	0.0052814
NONHSAG010611.2	NM_001281739	0.983937	0.00953022
NONHSAG010611.2	NM_001317196	0.987877	0.00774873
NONHSAG010611.2	NM_001319846	0.987078	0.00814578
NONHSAG010611.2	NM_001877	0.986391	0.0085158
NONHSAG010611.2	NM_002163	0.992926	0.00472461
NONHSAG010611.2	NM_002867	-0.983947	0.00953022
NONHSAG010611.2	NM_002901	-0.985577	0.0088559
NONHSAG010611.2	NM_003969	-0.983885	0.00956068
NONHSAG010611.2	NM_004255	-0.984958	0.00906365
NONHSAG010611.2	NM_005139	-0.986495	0.00844216
NONHSAG010611.2	NM_005483	0.984455	0.00932292
NONHSAG010611.2	NM_007214	-0.9861	0.00862296
NONHSAG010611.2	NM_024877	0.983179	0.00983847
NONHSAG010611.2	NM_033256	-0.992222	0.00520462
NONHSAG010611.2	NM_133439	0.983921	0.00953182
NONHSAG010611.2	NM_153182	0.992003	0.00534753
NONHSAG010611.2	NM_183419	0.984978	0.00906365
NONHSAG011067.2	NM_001079809	0.986509	0.00844211
NONHSAG011067.2	NM_001100430	0.995176	0.00317329
NONHSAG011067.2	NM_001126063	0.987345	0.0080156
NONHSAG011067.2	NM_001313947	0.985397	0.00890287
NONHSAG011067.2	NM_001320571	0.987191	0.0081005
NONHSAG011067.2	NM_002467	0.996242	0.00235292
NONHSAG011067.2	NM_005888	0.994007	0.00394735
NONHSAG011067.2	NM_016648	-0.983629	0.00964198
NONHSAG011067.2	NM_018703	0.995138	0.00320832
NONHSAG011067.2	NM_173553	0.984335	0.00937701
NONHSAG011090.2	NM_004656	-0.990299	0.00635909
NONHSAG011103.2	NM_001001483	0.987103	0.00813828
NONHSAG011103.2	NM_001278341	0.989108	0.00699704
NONHSAG011236.2	NM_001002032	0.98415	0.00945617
NONHSAG011236.2	NM_001003681	-0.988736	0.00723408
NONHSAG011236.2	NM_001005354	0.998225	0.000667916
NONHSAG011236.2	NM_001005745	-0.989383	0.00684862
NONHSAG011236.2	NM_001031734	0.985377	0.00890566
NONHSAG011236.2	NM_001037494	0.989614	0.00671795
NONHSAG011236.2	NM_001080123	0.985771	0.00877709
NONHSAG011236.2	NM_001142293	0.98823	0.00753925
NONHSAG011236.2	NM_001164623	-0.98347	0.0097038
NONHSAG011236.2	NM_001171944	-0.984845	0.00912429
NONHSAG011236.2	NM_001193489	-0.983162	0.0098427
NONHSAG011236.2	NM_001284207	-0.986302	0.00853743
NONHSAG011236.2	NM_001329559	0.98405	0.00950339
NONHSAG011236.2	NM_002136	0.983461	0.0097038
NONHSAG011236.2	NM_002893	-0.993312	0.00441053
NONHSAG011236.2	NM_003244	0.986712	0.008329
NONHSAG011236.2	NM_003677	0.983442	0.0097038
NONHSAG011236.2	NM_005480	-0.984219	0.00943586
NONHSAG011236.2	NM_005499	0.983552	0.00966891
NONHSAG011236.2	NM_005706	0.984562	0.00925119
NONHSAG011236.2	NM_005741	0.988242	0.00753656
NONHSAG011236.2	NM_006349	0.983316	0.00976369
NONHSAG011236.2	NM_006546	0.990185	0.00643503
NONHSAG011236.2	NM_012232	0.984913	0.00907156
NONHSAG011236.2	NM_012414	-0.98308	0.0098819
NONHSAG011236.2	NM_012458	0.986178	0.00859785
NONHSAG011236.2	NM_013276	0.99229	0.00519964
NONHSAG011236.2	NM_014110	0.985022	0.00904161
NONHSAG011236.2	NM_014686	-0.991351	0.00568445
NONHSAG011236.2	NM_015414	0.98444	0.00932292
NONHSAG011236.2	NM_015897	-0.98574	0.00880211
NONHSAG011236.2	NM_016009	-0.983365	0.00974366
NONHSAG011236.2	NM_017592	0.986741	0.00830031
NONHSAG011236.2	NM_018457	0.993622	0.0041929
NONHSAG011236.2	NM_018850	-0.984927	0.00906968
NONHSAG011236.2	NM_019037	0.987353	0.00801221
NONHSAG011236.2	NM_022488	0.986622	0.00836399
NONHSAG011236.2	NM_022739	-0.984157	0.00945133
NONHSAG011236.2	NM_023008	0.983386	0.00973008
NONHSAG011236.2	NM_024102	0.986109	0.00862296
NONHSAG011236.2	NM_031284	-0.983299	0.00977941
NONHSAG011236.2	NM_133264	-0.984571	0.00925055
NONHSAG011236.2	NM_138300	-0.984271	0.00942985
NONHSAG011236.2	NM_138417	0.987726	0.00779904
NONHSAG011236.2	NM_138815	0.98944	0.00683026
NONHSAG011236.2	NM_145866	-0.985789	0.00876831
NONHSAG011236.2	NM_174900	0.985278	0.00894111
NONHSAG011273.2	NM_001003681	0.99055	0.00618922
NONHSAG011273.2	NM_001003810	-0.987072	0.00814578
NONHSAG011273.2	NM_001005354	-0.98822	0.00754166
NONHSAG011273.2	NM_001005745	0.992919	0.00472461
NONHSAG011273.2	NM_001009552	-0.988518	0.00737709
NONHSAG011273.2	NM_001025249	-0.984208	0.00943763
NONHSAG011273.2	NM_001031734	-0.986337	0.00853743
NONHSAG011273.2	NM_001080123	-0.992276	0.00520266
NONHSAG011273.2	NM_001085372	-0.989026	0.00704982
NONHSAG011273.2	NM_001086521	-0.987873	0.00775221
NONHSAG011273.2	NM_001098210	0.985589	0.0088524
NONHSAG011273.2	NM_001137559	-0.985216	0.00897309
NONHSAG011273.2	NM_001203245	-0.986787	0.00826838
NONHSAG011273.2	NM_001242956	-0.986858	0.00823416
NONHSAG011273.2	NM_001282572	-0.990148	0.00643503
NONHSAG011273.2	NM_001305455	0.984969	0.00906365
NONHSAG011273.2	NM_001308025	0.986577	0.00839829
NONHSAG011273.2	NM_001313858	-0.992243	0.00520266
NONHSAG011273.2	NM_001317724	-0.989542	0.00677215
NONHSAG011273.2	NM_001319044	0.983581	0.00966174
NONHSAG011273.2	NM_001329559	-0.988947	0.00710016
NONHSAG011273.2	NM_002893	0.991911	0.00541593
NONHSAG011273.2	NM_003090	-0.986579	0.00839829
NONHSAG011273.2	NM_003276	-0.99103	0.0059033
NONHSAG011273.2	NM_003574	-0.986461	0.00847022
NONHSAG011273.2	NM_003677	-0.985759	0.00879156
NONHSAG011273.2	NM_003704	0.985177	0.00898452
NONHSAG011273.2	NM_005480	0.989207	0.00693276
NONHSAG011273.2	NM_005499	-0.984733	0.00915067
NONHSAG011273.2	NM_005706	-0.992325	0.00517699
NONHSAG011273.2	NM_005741	-0.987834	0.00776863
NONHSAG011273.2	NM_006396	-0.987592	0.00787753
NONHSAG011273.2	NM_006546	-0.992954	0.00472461
NONHSAG011273.2	NM_006784	-0.991938	0.0053973
NONHSAG011273.2	NM_007349	0.992319	0.00517699
NONHSAG011273.2	NM_012232	-0.983144	0.00985377
NONHSAG011273.2	NM_012458	-0.987117	0.00813828
NONHSAG011273.2	NM_013276	-0.985294	0.00893195
NONHSAG011273.2	NM_014686	0.983933	0.00953022
NONHSAG011273.2	NM_015721	-0.986294	0.00853743
NONHSAG011273.2	NM_015897	0.983866	0.00956657
NONHSAG011273.2	NM_016001	-0.986034	0.00866193
NONHSAG011273.2	NM_016068	-0.992722	0.00488381
NONHSAG011273.2	NM_016196	-0.989262	0.00691525
NONHSAG011273.2	NM_016310	-0.986422	0.00849232
NONHSAG011273.2	NM_018101	-0.985636	0.00883445
NONHSAG011273.2	NM_018850	0.992185	0.00521822
NONHSAG011273.2	NM_019843	0.985506	0.00887487
NONHSAG011273.2	NM_020243	-0.983513	0.00968407
NONHSAG011273.2	NM_020529	0.984763	0.00914018
NONHSAG011273.2	NM_022496	-0.987464	0.00794802
NONHSAG011273.2	NM_022739	0.987749	0.00777341
NONHSAG011273.2	NM_207346	-0.985032	0.00904161
NONHSAG011374.2	NM_000478	0.987903	0.00773644
NONHSAG011374.2	NM_001007534	-0.993041	0.00468736
NONHSAG011374.2	NM_001018011	-0.990032	0.00646034
NONHSAG011374.2	NM_001040260	-0.991088	0.00588131
NONHSAG011374.2	NM_001042367	-0.985591	0.00885087
NONHSAG011374.2	NM_001082967	-0.99432	0.00370945
NONHSAG011374.2	NM_001093771	0.995092	0.00323722
NONHSAG011374.2	NM_001102566	-0.996059	0.00247109
NONHSAG011374.2	NM_001140	-0.988393	0.00744969
NONHSAG011374.2	NM_001143936	-0.98933	0.00687272
NONHSAG011374.2	NM_001144956	-0.98291	0.00997743
NONHSAG011374.2	NM_001168325	-0.991898	0.00541752
NONHSAG011374.2	NM_001170794	-0.990384	0.00631344
NONHSAG011374.2	NM_001195243	-0.995133	0.00320909
NONHSAG011374.2	NM_001243271	-0.986869	0.00823262
NONHSAG011374.2	NM_001268285	-0.98419	0.00944569
NONHSAG011374.2	NM_001277378	-0.994924	0.00333187
NONHSAG011374.2	NM_001278675	-0.983659	0.00963836
NONHSAG011374.2	NM_001282402	-0.992252	0.00520266
NONHSAG011374.2	NM_001282863	-0.994037	0.00392242
NONHSAG011374.2	NM_001286609	-0.983367	0.00974366
NONHSAG011374.2	NM_001294161	-0.988478	0.0074005
NONHSAG011374.2	NM_001313	-0.99298	0.00472461
NONHSAG011374.2	NM_001317942	-0.992373	0.0051494
NONHSAG011374.2	NM_001317962	0.990381	0.00631344
NONHSAG011374.2	NM_001640	0.988557	0.00735476
NONHSAG011374.2	NM_001877	-0.985476	0.00887656
NONHSAG011374.2	NM_002801	0.993796	0.00408115
NONHSAG011374.2	NM_002806	0.988688	0.0072584
NONHSAG011374.2	NM_003272	-0.988259	0.00753656
NONHSAG011374.2	NM_003447	0.990702	0.00609665
NONHSAG011374.2	NM_006230	0.985964	0.0086676
NONHSAG011374.2	NM_006329	-0.983751	0.00960369
NONHSAG011374.2	NM_012082	-0.987593	0.00787753
NONHSAG011374.2	NM_013272	-0.987184	0.00810847
NONHSAG011374.2	NM_014367	0.992748	0.00484609
NONHSAG011374.2	NM_015913	0.986589	0.00839473
NONHSAG011374.2	NM_017709	-0.987011	0.00817815
NONHSAG011374.2	NM_022659	-0.98891	0.00711725
NONHSAG011374.2	NM_031476	-0.986918	0.00821679
NONHSAG011374.2	NM_031944	-0.987438	0.00796185
NONHSAG011374.2	NM_032015	0.997253	0.00152505
NONHSAG011374.2	NM_032478	0.98608	0.00862301
NONHSAG011374.2	NM_032943	-0.987851	0.00776863
NONHSAG011374.2	NM_052864	-0.989845	0.0065664
NONHSAG011374.2	NM_053279	-0.986937	0.00820616
NONHSAG011374.2	NM_058237	-0.989128	0.00697594
NONHSAG011374.2	NM_080717	-0.98766	0.00786786
NONHSAG011374.2	NM_133439	-0.989229	0.00692489
NONHSAG011374.2	NM_147188	0.990487	0.00624242
NONHSAG011374.2	NM_173642	-0.987794	0.00777341
NONHSAG011374.2	NM_177959	-0.988453	0.00742083
NONHSAG011374.2	NM_178863	-0.990213	0.00641568
NONHSAG011374.2	NM_182522	-0.987017	0.0081742
NONHSAG011374.2	NM_203373	-0.98751	0.00792754
NONHSAG011374.2	NM_203407	-0.98848	0.0074005
NONHSAG011374.2	NM_207437	-0.993869	0.00406373
NONHSAG011915.2	NM_005891	-0.986969	0.00818769
NONHSAG011915.2	NM_194280	-0.989673	0.0066942
NONHSAG012143.2	NM_001080414	-0.983585	0.00966174
NONHSAG012143.2	NM_001134476	-0.984623	0.00921732
NONHSAG012143.2	NM_001135806	-0.994823	0.00335998
NONHSAG012143.2	NM_001320134	-0.989189	0.00694012
NONHSAG012143.2	NM_001324363	-0.986877	0.00823176
NONHSAG012143.2	NM_003930	-0.986716	0.00832572
NONHSAG012143.2	NM_005302	-0.983401	0.00972286
NONHSAG012143.2	NM_013302	-0.988918	0.00711521
NONHSAG012143.2	NM_014174	-0.991022	0.0059033
NONHSAG012143.2	NM_014454	-0.993099	0.00462339
NONHSAG012143.2	NM_015508	-0.986197	0.00858753
NONHSAG012143.2	NM_018202	-0.993509	0.0042741
NONHSAG012143.2	NM_022373	-0.984553	0.00925387
NONHSAG012143.2	NM_032784	0.983647	0.00963836
NONHSAG012313.2	NM_203433	-0.985446	0.00887812
NONHSAG012337.2	NM_000970	0.99867	0.000325201
NONHSAG012337.2	NM_000971	0.987298	0.00803395
NONHSAG012337.2	NM_000981	0.983711	0.00962358
NONHSAG012337.2	NM_001002032	0.987437	0.00796185
NONHSAG012337.2	NM_001039211	-0.983165	0.0098427
NONHSAG012337.2	NM_001185022	0.983885	0.00956068
NONHSAG012337.2	NM_001284257	0.987385	0.00800321
NONHSAG012337.2	NM_001289126	-0.985279	0.00894111
NONHSAG012337.2	NM_002136	0.982939	0.00995505
NONHSAG012337.2	NM_006428	0.983771	0.0095985
NONHSAG012337.2	NM_015414	0.985469	0.00887752
NONHSAG012337.2	NM_022491	-0.983474	0.0097038
NONHSAG012337.2	NM_080822	0.987914	0.00773644
NONHSAG012337.2	NM_138426	-0.983174	0.00983847
NONHSAG012337.2	NM_181508	-0.986417	0.00849437
NONHSAG012337.2	NM_194326	0.986682	0.0083467
NONHSAG012454.2	NM_001005354	0.984758	0.00914018
NONHSAG012454.2	NM_001100399	0.992236	0.00520266
NONHSAG012454.2	NM_001102668	0.98842	0.00742525
NONHSAG012454.2	NM_001142293	0.987124	0.00813828
NONHSAG012454.2	NM_001195483	-0.987221	0.00808017
NONHSAG012454.2	NM_003407	-0.98419	0.00944569
NONHSAG012454.2	NM_003595	0.9853	0.00893195
NONHSAG012454.2	NM_003680	0.986332	0.00853743
NONHSAG012454.2	NM_006546	0.983275	0.00979191
NONHSAG012454.2	NM_006591	-0.984162	0.00945133
NONHSAG012454.2	NM_006700	-0.991075	0.00588264
NONHSAG012454.2	NM_012393	0.983097	0.0098781
NONHSAG012454.2	NM_012458	0.986874	0.00823176
NONHSAG012454.2	NM_012475	-0.988991	0.00705684
NONHSAG012454.2	NM_014729	-0.984732	0.00915067
NONHSAG012454.2	NM_014830	-0.990647	0.00614976
NONHSAG012454.2	NM_015180	-0.994613	0.00347566
NONHSAG012454.2	NM_015897	-0.99139	0.00567114
NONHSAG012454.2	NM_016009	-0.996041	0.00247476
NONHSAG012454.2	NM_021075	0.98517	0.00898452
NONHSAG012454.2	NM_022075	-0.983643	0.00963836
NONHSAG012454.2	NM_022739	-0.983143	0.00985377
NONHSAG012454.2	NM_032941	0.986556	0.00840238
NONHSAG012454.2	NM_138471	-0.982903	0.00997743
NONHSAG012454.2	NM_152293	-0.986529	0.00842854
NONHSAG012454.2	NM_174900	0.989855	0.0065664
NONHSAG012454.2	NM_206538	0.99193	0.00539884
NONHSAG012590.2	NM_001131007	0.987358	0.00801211
NONHSAG012590.2	NM_001145319	0.989779	0.00659502
NONHSAG012590.2	NM_001198624	0.986798	0.00826113
NONHSAG012590.2	NM_001256339	0.989165	0.00696961
NONHSAG012590.2	NM_001270880	0.985354	0.00891913
NONHSAG012590.2	NM_001304530	0.986683	0.0083467
NONHSAG012590.2	NM_001320728	0.985898	0.00871146
NONHSAG012590.2	NM_006223	-0.983338	0.00975896
NONHSAG012590.2	NM_006896	0.989964	0.00652062
NONHSAG012590.2	NM_014844	0.990941	0.00595977
NONHSAG012590.2	NM_015207	0.983318	0.00976268
NONHSAG012590.2	NM_017666	0.988056	0.00767408
NONHSAG012590.2	NM_024667	0.996319	0.0023128
NONHSAG012590.2	NM_025126	0.988249	0.00753656
NONHSAG012590.2	NM_080911	0.983435	0.0097038
NONHSAG012590.2	NM_138471	0.985472	0.00887656
NONHSAG012590.2	NM_153365	0.984549	0.00925877
NONHSAG012590.2	NM_198159	0.989886	0.00656533
NONHSAG012594.2	NM_001278379	0.996094	0.00247109
NONHSAG012594.2	NM_001346268	0.990046	0.00646034
NONHSAG012594.2	NM_004375	0.983681	0.00963836
NONHSAG012617.2	NM_000286	0.988898	0.00712393
NONHSAG012617.2	NM_001100873	0.990041	0.00646034
NONHSAG012617.2	NM_001145524	0.986295	0.00853743
NONHSAG012617.2	NM_001146260	0.993366	0.00437512
NONHSAG012617.2	NM_001166691	0.983326	0.00976132
NONHSAG012617.2	NM_001195302	0.983153	0.00985325
NONHSAG012617.2	NM_001199251	0.990289	0.00635909
NONHSAG012617.2	NM_001199480	0.985224	0.00897309
NONHSAG012617.2	NM_001201536	0.993956	0.00398652
NONHSAG012617.2	NM_001297754	0.989211	0.00693276
NONHSAG012617.2	NM_001345907	0.984571	0.00925055
NONHSAG012617.2	NM_002892	0.985609	0.00884573
NONHSAG012617.2	NM_004898	0.985969	0.00866215
NONHSAG012617.2	NM_005819	0.987949	0.00772338
NONHSAG012617.2	NM_014392	0.991003	0.0059033
NONHSAG012617.2	NM_018319	0.993203	0.00455111
NONHSAG012617.2	NM_031492	0.982978	0.00993771
NONHSAG012617.2	NM_138572	0.984835	0.00912429
NONHSAG012617.2	NM_152268	0.983444	0.0097038
NONHSAG012617.2	NM_203499	0.990194	0.00642582
NONHSAG012792.2	NM_001195302	0.984788	0.00914018
NONHSAG012792.2	NM_001204076	0.985387	0.00890566
NONHSAG012792.2	NM_001270529	0.990217	0.00641568
NONHSAG012792.2	NM_003611	0.991589	0.00557329
NONHSAG012792.2	NM_007062	0.987564	0.00789103
NONHSAG014457.2	NM_001344	0.99995	1.13938e-07
NONHSAG014468.2	NM_001005335	0.984017	0.00951455
NONHSAG014468.2	NM_001032293	0.987937	0.0077329
NONHSAG014468.2	NM_001098210	-0.985318	0.00893195
NONHSAG014468.2	NM_001143976	0.983912	0.0095405
NONHSAG014468.2	NM_001145445	0.984869	0.00910655
NONHSAG014468.2	NM_001289111	0.983877	0.00956068
NONHSAG014468.2	NM_001300832	0.984582	0.00925055
NONHSAG014468.2	NM_001303272	0.991403	0.00567037
NONHSAG014468.2	NM_001318494	0.98597	0.00866215
NONHSAG014468.2	NM_001357	0.99751	0.00129762
NONHSAG014468.2	NM_002137	0.995212	0.00315889
NONHSAG014468.2	NM_015012	0.988612	0.00732432
NONHSAG014468.2	NM_018128	0.984677	0.00918504
NONHSAG014468.2	NM_019843	-0.983134	0.00985576
NONHSAG014468.2	NM_032856	0.993194	0.00455849
NONHSAG014468.2	NM_176818	0.995167	0.00317789
NONHSAG014468.2	NM_198077	0.986307	0.00853743
NONHSAG014470.2	NM_004813	0.989308	0.00689543
NONHSAG014540.2	NM_001146258	0.995984	0.00248451
NONHSAG014540.2	NM_022786	0.986636	0.00836252
NONHSAG014699.2	NM_001003681	0.994089	0.00389706
NONHSAG014699.2	NM_001003810	-0.98656	0.00840238
NONHSAG014699.2	NM_001005745	0.990944	0.00595948
NONHSAG014699.2	NM_001009552	-0.996255	0.00235158
NONHSAG014699.2	NM_001042559	-0.983781	0.00958799
NONHSAG014699.2	NM_001080123	-0.99619	0.00239287
NONHSAG014699.2	NM_001085372	-0.98638	0.00851673
NONHSAG014699.2	NM_001130005	0.982982	0.00993771
NONHSAG014699.2	NM_001193389	0.984695	0.00917519
NONHSAG014699.2	NM_001212	-0.986818	0.0082481
NONHSAG014699.2	NM_001243299	-0.984989	0.00905753
NONHSAG014699.2	NM_001282572	-0.989381	0.00684971
NONHSAG014699.2	NM_001308025	0.987754	0.00777341
NONHSAG014699.2	NM_001313858	-0.987578	0.00787753
NONHSAG014699.2	NM_001317724	-0.989868	0.00656533
NONHSAG014699.2	NM_001318942	-0.986483	0.00845539
NONHSAG014699.2	NM_001320830	0.985129	0.00900917
NONHSAG014699.2	NM_001321207	-0.986752	0.00829282
NONHSAG014699.2	NM_002264	-0.990816	0.00605801
NONHSAG014699.2	NM_002812	-0.988191	0.00755288
NONHSAG014699.2	NM_002893	0.990457	0.00628134
NONHSAG014699.2	NM_003253	0.987402	0.00799641
NONHSAG014699.2	NM_003276	-0.983027	0.00993207
NONHSAG014699.2	NM_003574	-0.985776	0.00877259
NONHSAG014699.2	NM_003677	-0.987272	0.00805971
NONHSAG014699.2	NM_003910	-0.98345	0.0097038
NONHSAG014699.2	NM_004589	-0.986756	0.00829282
NONHSAG014699.2	NM_005190	-0.992211	0.00520462
NONHSAG014699.2	NM_005480	0.98791	0.00773644
NONHSAG014699.2	NM_005499	-0.986949	0.00819898
NONHSAG014699.2	NM_005706	-0.987999	0.00772178
NONHSAG014699.2	NM_005741	-0.987077	0.00814578
NONHSAG014699.2	NM_006114	-0.985475	0.00887656
NONHSAG014699.2	NM_006396	-0.995333	0.00301112
NONHSAG014699.2	NM_006784	-0.985512	0.0088698
NONHSAG014699.2	NM_007349	0.991515	0.00561267
NONHSAG014699.2	NM_013276	-0.983562	0.00966891
NONHSAG014699.2	NM_015414	-0.986201	0.00858479
NONHSAG014699.2	NM_015659	-0.990595	0.0061788
NONHSAG014699.2	NM_015721	-0.993679	0.00416375
NONHSAG014699.2	NM_016038	-0.983807	0.00958799
NONHSAG014699.2	NM_016068	-0.996832	0.00192152
NONHSAG014699.2	NM_016310	-0.992246	0.00520266
NONHSAG014699.2	NM_016531	-0.984067	0.00950339
NONHSAG014699.2	NM_018850	0.986647	0.00835462
NONHSAG014699.2	NM_020243	-0.992356	0.0051554
NONHSAG014699.2	NM_020529	0.996498	0.00219141
NONHSAG014699.2	NM_021195	-0.983582	0.00966174
NONHSAG014699.2	NM_022965	-0.985264	0.00895585
NONHSAG014699.2	NM_025205	-0.988195	0.00755237
NONHSAG014699.2	NM_025251	0.990274	0.00636626
NONHSAG014699.2	NM_145291	0.991728	0.00548626
NONHSAG014699.2	NM_152307	-0.988663	0.00727419
NONHSAG014699.2	NM_152344	-0.983663	0.00963836
NONHSAG014699.2	NM_152743	-0.988427	0.00742525
NONHSAG014699.2	NM_201436	-0.985022	0.00904161
NONHSAG014699.2	NM_207346	-0.984124	0.00946665
NONHSAG014701.2	NM_024094	-0.991896	0.00541752
NONHSAG015007.2	NM_000852	-0.983887	0.00956068
NONHSAG015007.2	NM_001040283	0.985133	0.00900917
NONHSAG015007.2	NM_001159285	0.989132	0.00697594
NONHSAG015007.2	NM_001159295	0.9871	0.00813976
NONHSAG015007.2	NM_001286102	0.983787	0.00958799
NONHSAG015007.2	NM_001759	0.983103	0.00987382
NONHSAG015007.2	NM_003658	0.985694	0.00881904
NONHSAG015007.2	NM_005230	0.994851	0.00335998
NONHSAG015007.2	NM_133625	0.982944	0.00995505
NONHSAG015007.2	NM_139316	0.994823	0.00335998
NONHSAG015007.2	NM_152337	0.986276	0.00853767
NONHSAG015050.2	NM_001018139	0.982916	0.00997743
NONHSAG015050.2	NM_001111097	0.994572	0.00350211
NONHSAG015050.2	NM_001318249	0.992567	0.00500663
NONHSAG015186.2	NM_001134405	0.991408	0.00567037
NONHSAG015186.2	NM_001145426	-0.986508	0.00844211
NONHSAG015186.2	NM_001258276	0.990062	0.00644907
NONHSAG015186.2	NM_001291983	0.991517	0.00561267
NONHSAG015186.2	NM_018849	0.991632	0.00555342
NONHSAG015186.2	NM_024841	0.988238	0.00753656
NONHSAG015186.2	NM_182665	0.994938	0.00332879
NONHSAG015186.2	NM_198955	0.990439	0.00628525
NONHSAG015210.2	NM_001042367	0.987883	0.00774867
NONHSAG015210.2	NM_001134771	0.98475	0.00914276
NONHSAG015210.2	NM_001136233	0.988548	0.00735499
NONHSAG015210.2	NM_001142541	-0.986301	0.00853743
NONHSAG015210.2	NM_001145357	0.987999	0.00772178
NONHSAG015210.2	NM_001145417	0.994401	0.00363927
NONHSAG015210.2	NM_001164501	0.994054	0.00390842
NONHSAG015210.2	NM_001171161	0.994291	0.0037215
NONHSAG015210.2	NM_001198803	0.984252	0.00943532
NONHSAG015210.2	NM_001256114	0.98552	0.0088698
NONHSAG015210.2	NM_001268285	0.989427	0.0068315
NONHSAG015210.2	NM_001282534	0.98981	0.0065728
NONHSAG015210.2	NM_001317962	-0.98557	0.0088559
NONHSAG015210.2	NM_001318885	-0.991887	0.00541752
NONHSAG015210.2	NM_001560	0.992766	0.00483641
NONHSAG015210.2	NM_001877	0.983612	0.00965085
NONHSAG015210.2	NM_002867	-0.990304	0.00635909
NONHSAG015210.2	NM_003658	0.986122	0.00861851
NONHSAG015210.2	NM_003923	-0.987494	0.00793235
NONHSAG015210.2	NM_004441	0.989616	0.00671795
NONHSAG015210.2	NM_005121	0.985572	0.0088559
NONHSAG015210.2	NM_005483	0.991036	0.0059033
NONHSAG015210.2	NM_006184	-0.985719	0.00880878
NONHSAG015210.2	NM_013272	0.983377	0.0097402
NONHSAG015210.2	NM_014619	0.990194	0.00642582
NONHSAG015210.2	NM_014734	0.990321	0.00635909
NONHSAG015210.2	NM_014844	0.984169	0.00945133
NONHSAG015210.2	NM_017709	0.98973	0.0066384
NONHSAG015210.2	NM_018012	0.987907	0.00773644
NONHSAG015210.2	NM_021628	0.983208	0.00982563
NONHSAG015210.2	NM_022659	0.983615	0.00964961
NONHSAG015210.2	NM_032725	0.9938	0.00408115
NONHSAG015210.2	NM_080717	0.986422	0.00849232
NONHSAG015210.2	NM_138288	-0.983135	0.00985576
NONHSAG015210.2	NM_152451	0.985108	0.00901737
NONHSAG015210.2	NM_173174	0.98899	0.00705684
NONHSAG015210.2	NM_173642	0.983835	0.00958774
NONHSAG015210.2	NM_175931	0.987577	0.00787753
NONHSAG015210.2	NM_176820	0.985658	0.00882907
NONHSAG015309.2	NM_002858	0.988022	0.00770475
NONHSAG015309.2	NM_139132	0.986878	0.00823176
NONHSAG015604.2	NM_000643	-0.986998	0.00818386
NONHSAG015604.2	NM_000860	-0.984723	0.00915851
NONHSAG015604.2	NM_001011546	0.996733	0.00206079
NONHSAG015604.2	NM_001018006	-0.984705	0.00917104
NONHSAG015604.2	NM_001042472	-0.990565	0.00618922
NONHSAG015604.2	NM_001256413	0.984644	0.00920999
NONHSAG015604.2	NM_001256425	-0.985883	0.00871474
NONHSAG015604.2	NM_001282198	0.985595	0.00885058
NONHSAG015604.2	NM_001289052	-0.983983	0.00952566
NONHSAG015604.2	NM_001300808	0.986134	0.00861851
NONHSAG015604.2	NM_001311	-0.985075	0.00902999
NONHSAG015604.2	NM_001916	-0.986252	0.00854936
NONHSAG015604.2	NM_003290	-0.984214	0.00943586
NONHSAG015604.2	NM_014762	-0.992122	0.00528123
NONHSAG015604.2	NM_015380	-0.983371	0.00974151
NONHSAG015604.2	NM_021034	-0.984817	0.00914018
NONHSAG015604.2	NM_021205	-0.985806	0.00875481
NONHSAG015604.2	NM_033301	-0.987954	0.00772338
NONHSAG015604.2	NM_152132	0.991842	0.00545073
NONHSAG015604.2	NM_174893	-0.988735	0.00723408
NONHSAG015720.2	NM_000286	0.993344	0.00438729
NONHSAG015720.2	NM_000696	0.987837	0.00776863
NONHSAG015720.2	NM_001001872	0.991811	0.00545073
NONHSAG015720.2	NM_001100873	0.990179	0.00643503
NONHSAG015720.2	NM_001113361	0.986295	0.00853743
NONHSAG015720.2	NM_001135214	0.986445	0.00848207
NONHSAG015720.2	NM_001166691	0.987607	0.00787753
NONHSAG015720.2	NM_001168465	0.990099	0.00643677
NONHSAG015720.2	NM_001168618	0.986144	0.00861474
NONHSAG015720.2	NM_001199251	0.988504	0.00739044
NONHSAG015720.2	NM_001199480	0.992058	0.00532008
NONHSAG015720.2	NM_001201536	0.983451	0.0097038
NONHSAG015720.2	NM_001284253	0.984103	0.00947225
NONHSAG015720.2	NM_001290216	0.991976	0.00536795
NONHSAG015720.2	NM_001297754	0.995553	0.00282042
NONHSAG015720.2	NM_001322089	0.984925	0.00906968
NONHSAG015720.2	NM_001345907	0.983403	0.00972286
NONHSAG015720.2	NM_003255	0.983789	0.00958799
NONHSAG015720.2	NM_003362	0.987905	0.00773644
NONHSAG015720.2	NM_003609	0.98954	0.00677215
NONHSAG015720.2	NM_004898	0.984461	0.00932203
NONHSAG015720.2	NM_005819	0.989076	0.00701681
NONHSAG015720.2	NM_006103	0.984042	0.00950339
NONHSAG015720.2	NM_014071	0.987405	0.00799641
NONHSAG015720.2	NM_014392	0.994175	0.00380526
NONHSAG015720.2	NM_018319	0.990479	0.00625415
NONHSAG015720.2	NM_031463	0.983181	0.00983847
NONHSAG015720.2	NM_031492	0.991373	0.00567114
NONHSAG015720.2	NM_058169	0.991777	0.00547294
NONHSAG015720.2	NM_130769	0.992432	0.00512079
NONHSAG015720.2	NM_138572	0.987685	0.00784324
NONHSAG015720.2	NM_152268	0.983067	0.00989663
NONHSAG015724.2	NM_024079	0.984095	0.0094813
NONHSAG015724.2	NM_032360	0.98421	0.00943646
NONHSAG015898.2	NM_001024466	0.984243	0.00943586
NONHSAG015898.2	NM_001252150	0.985452	0.00887812
NONHSAG016110.2	NM_001008778	0.986924	0.00821394
NONHSAG016110.2	NM_001080442	0.987966	0.00772338
NONHSAG016110.2	NM_001137675	0.990098	0.00643677
NONHSAG016110.2	NM_001144074	0.990864	0.00601125
NONHSAG016110.2	NM_001235	-0.985624	0.00883863
NONHSAG016110.2	NM_001270552	-0.986312	0.00853743
NONHSAG016110.2	NM_001302890	0.986525	0.0084306
NONHSAG016110.2	NM_001985	-0.984417	0.00933198
NONHSAG016110.2	NM_002866	0.986084	0.00862296
NONHSAG016110.2	NM_006207	0.987832	0.00776863
NONHSAG016110.2	NM_015018	0.986172	0.00859785
NONHSAG016110.2	NM_015576	0.989605	0.00672051
NONHSAG016110.2	NM_017458	0.988208	0.00754263
NONHSAG016110.2	NM_017669	0.989929	0.006542
NONHSAG016110.2	NM_017784	0.993833	0.00407426
NONHSAG016110.2	NM_017799	-0.985542	0.00886698
NONHSAG016110.2	NM_020879	0.986353	0.00853743
NONHSAG016110.2	NM_021105	-0.988175	0.00756928
NONHSAG016110.2	NM_022337	0.984399	0.0093331
NONHSAG016110.2	NM_025160	0.991956	0.00538261
NONHSAG016110.2	NM_170721	0.985523	0.0088698
NONHSAG016110.2	NM_175061	0.989582	0.0067275
NONHSAG016110.2	NM_182491	0.98703	0.0081742
NONHSAG016110.2	NM_206918	0.986869	0.00823262
NONHSAG016113.2	NM_001008778	0.983542	0.00966891
NONHSAG016113.2	NM_001080442	0.993451	0.00431837
NONHSAG016113.2	NM_001144074	0.995572	0.0028029
NONHSAG016113.2	NM_001302890	0.987338	0.0080156
NONHSAG016113.2	NM_001330384	0.98442	0.00932991
NONHSAG016113.2	NM_001330685	0.985078	0.00902999
NONHSAG016113.2	NM_006207	0.996321	0.0023128
NONHSAG016113.2	NM_015018	0.985708	0.00881317
NONHSAG016113.2	NM_015576	0.994101	0.00388839
NONHSAG016113.2	NM_017458	0.986622	0.00836399
NONHSAG016113.2	NM_017669	0.986618	0.00836399
NONHSAG016113.2	NM_017784	0.99158	0.00557552
NONHSAG016113.2	NM_020879	0.988933	0.00710694
NONHSAG016113.2	NM_021008	0.989818	0.00656967
NONHSAG016113.2	NM_021105	-0.990168	0.00643503
NONHSAG016113.2	NM_022337	0.990558	0.00618922
NONHSAG016113.2	NM_024760	0.985701	0.00881317
NONHSAG016113.2	NM_025160	0.987681	0.00784324
NONHSAG016113.2	NM_170721	0.991339	0.00568592
NONHSAG016113.2	NM_173642	0.984697	0.00917388
NONHSAG016113.2	NM_175061	0.988749	0.00722923
NONHSAG016113.2	NM_178827	0.9887	0.0072584
NONHSAG016113.2	NM_182795	0.986294	0.00853743
NONHSAG016113.2	NM_206918	0.991405	0.00567037
NONHSAG016228.2	NM_001042540	-0.984217	0.00943586
NONHSAG016228.2	NM_001102576	0.997477	0.00131098
NONHSAG016228.2	NM_001159279	0.983432	0.0097038
NONHSAG016228.2	NM_001252197	0.983499	0.00969599
NONHSAG016228.2	NM_002065	0.997842	0.000977649
NONHSAG016228.2	NM_005367	0.997317	0.00145953
NONHSAG016228.2	NM_198479	0.991213	0.00580109
NONHSAG016229.2	NM_001013650	0.995456	0.00288047
NONHSAG016229.2	NM_001042540	-0.995508	0.00284488
NONHSAG016229.2	NM_001102576	0.984225	0.00943586
NONHSAG016229.2	NM_001134419	-0.988951	0.00710016
NONHSAG016229.2	NM_001170544	-0.992549	0.00500916
NONHSAG016229.2	NM_001256550	0.983221	0.0098159
NONHSAG016229.2	NM_001323075	0.984513	0.00929181
NONHSAG016229.2	NM_001661	0.984213	0.00943586
NONHSAG016229.2	NM_015683	0.98484	0.00912429
NONHSAG016229.2	NM_031901	-0.986501	0.00844216
NONHSAG016229.2	NM_181886	0.986116	0.00861851
NONHSAG016229.2	NM_198479	0.990624	0.00617451
NONHSAG016229.2	NM_199359	0.991588	0.00557329
NONHSAG016248.2	NM_001029955	0.985674	0.0088274
NONHSAG016248.2	NM_006958	0.985161	0.00898507
NONHSAG016248.2	NM_014663	0.987445	0.0079602
NONHSAG016528.2	NM_001003897	0.995672	0.00269828
NONHSAG016528.2	NM_001077350	0.993286	0.00443928
NONHSAG016528.2	NM_001202558	-0.985074	0.00902999
NONHSAG016528.2	NM_001282985	0.985605	0.00884573
NONHSAG016528.2	NM_001330200	0.988002	0.00772178
NONHSAG016528.2	NM_024292	0.983081	0.0098819
NONHSAG016528.2	NM_031286	0.983397	0.00972286
NONHSAG016528.2	NM_138330	0.98481	0.00914018
NONHSAG016573.2	NM_001032293	0.990699	0.00609665
NONHSAG016573.2	NM_001282764	0.983976	0.00952905
NONHSAG016573.2	NM_003134	0.999861	1.3834e-06
NONHSAG016573.2	NM_016343	0.985116	0.00901737
NONHSAG016573.2	NM_024640	0.986658	0.00834904
NONHSAG016573.2	NM_025222	0.983204	0.00982668
NONHSAG016573.2	NM_031203	0.983594	0.00966174
NONHSAG016573.2	NM_032856	0.986671	0.0083467
NONHSAG016614.2	NM_005258	0.99971	8.04585e-06
NONHSAG016644.2	NM_001329704	0.984115	0.00947225
NONHSAG016644.2	NM_001346409	0.984705	0.00917104
NONHSAG017058.2	NM_004492	0.997546	0.00128055
NONHSAG017185.2	NM_021127	0.983535	0.00966891
NONHSAG017190.2	NM_001012425	0.993668	0.00416375
NONHSAG017190.2	NM_004884	0.986016	0.00866215
NONHSAG017190.2	NM_178564	-0.98327	0.00979498
NONHSAG017224.2	NM_000970	0.986842	0.00824478
NONHSAG017224.2	NM_001002032	0.983723	0.00961799
NONHSAG017224.2	NM_001168280	0.983879	0.00956068
NONHSAG017224.2	NM_001185022	0.985153	0.00899445
NONHSAG017224.2	NM_001284257	0.992258	0.00520266
NONHSAG017224.2	NM_001289126	-0.993637	0.00418731
NONHSAG017224.2	NM_001323632	0.988591	0.00732615
NONHSAG017224.2	NM_001982	0.988163	0.00757452
NONHSAG017224.2	NM_002085	0.985659	0.00882907
NONHSAG017224.2	NM_003753	0.98709	0.00814536
NONHSAG017224.2	NM_014175	0.98311	0.0098673
NONHSAG017224.2	NM_016055	0.993456	0.00431786
NONHSAG017224.2	NM_017825	0.983417	0.00971168
NONHSAG017224.2	NM_031280	0.984899	0.00907997
NONHSAG017224.2	NM_032147	-0.989615	0.00671795
NONHSAG017224.2	NM_177542	0.985102	0.00901737
NONHSAG017224.2	NM_213566	0.989134	0.00697594
NONHSAG017452.2	NM_000980	0.984045	0.00950339
NONHSAG017452.2	NM_001145432	0.98901	0.00705136
NONHSAG017452.2	NM_001281786	0.987706	0.00781542
NONHSAG017452.2	NM_001318031	0.990541	0.00619892
NONHSAG017452.2	NM_005138	0.985916	0.00870575
NONHSAG017452.2	NM_012322	0.98349	0.0097038
NONHSAG017452.2	NM_023934	0.98671	0.00832911
NONHSAG017452.2	NM_052850	0.988033	0.0077019
NONHSAG017463.2	NM_001013650	0.991078	0.00588264
NONHSAG017463.2	NM_001042540	-0.989265	0.00691525
NONHSAG017463.2	NM_001134419	-0.992964	0.00472461
NONHSAG017463.2	NM_001170544	-0.992851	0.00476167
NONHSAG017463.2	NM_001256550	0.993473	0.00430063
NONHSAG017463.2	NM_001320327	0.985983	0.00866215
NONHSAG017463.2	NM_001323075	0.984233	0.00943586
NONHSAG017463.2	NM_001329694	0.983446	0.0097038
NONHSAG017463.2	NM_001661	0.985131	0.00900917
NONHSAG017463.2	NM_031901	-0.989435	0.0068315
NONHSAG017463.2	NM_181886	0.988761	0.00721691
NONHSAG017463.2	NM_199359	0.99596	0.00248451
NONHSAG017519.2	NM_004515	-0.988266	0.00753656
NONHSAG017519.2	NM_017622	-0.994731	0.0033932
NONHSAG017519.2	NM_030928	-0.985788	0.00876839
NONHSAG017573.2	NM_001009	0.986496	0.00844216
NONHSAG017577.2	NM_001265605	0.995423	0.00293355
NONHSAG017577.2	NM_001290225	0.987031	0.0081742
NONHSAG017577.2	NM_018115	0.989851	0.0065664
NONHSAG017577.2	NM_022845	0.98943	0.0068315
NONHSAG017726.2	NM_001032293	0.996623	0.00210921
NONHSAG017726.2	NM_001270979	0.983145	0.00985377
NONHSAG017726.2	NM_001303024	0.983756	0.00960369
NONHSAG017726.2	NM_001303272	0.986845	0.00824228
NONHSAG017726.2	NM_001318494	0.994287	0.0037215
NONHSAG017726.2	NM_001320220	0.991194	0.00581725
NONHSAG017726.2	NM_001329609	0.985709	0.00881317
NONHSAG017726.2	NM_001357	0.990121	0.00643503
NONHSAG017726.2	NM_002137	0.989339	0.00687272
NONHSAG017726.2	NM_003156	0.98901	0.00705136
NONHSAG017726.2	NM_003347	0.983401	0.00972286
NONHSAG017726.2	NM_003488	-0.991871	0.00541798
NONHSAG017726.2	NM_015012	0.985255	0.0089678
NONHSAG017726.2	NM_032856	0.996346	0.00231068
NONHSAG017726.2	NM_173824	-0.992479	0.00505822
NONHSAG017726.2	NM_176818	0.988443	0.00742135
NONHSAG017726.2	NM_198077	0.990205	0.00642065
NONHSAG018061.2	NM_001318367	-0.987512	0.00792754
NONHSAG018061.2	NM_001624	0.987722	0.00779904
NONHSAG018061.2	NM_001717	0.985922	0.00870575
NONHSAG018061.2	NM_013313	0.986794	0.00826463
NONHSAG018164.2	NM_001166049	0.982912	0.00997743
NONHSAG018164.2	NM_001270960	0.983898	0.00955431
NONHSAG018164.2	NM_001320560	0.988444	0.00742135
NONHSAG018164.2	NM_002467	0.985595	0.00885058
NONHSAG018164.2	NM_032332	0.984555	0.00925387
NONHSAG018168.2	NM_001029	0.986399	0.00851392
NONHSAG018168.2	NM_001032367	0.98751	0.00792754
NONHSAG018168.2	NM_001039211	-0.995315	0.00302126
NONHSAG018168.2	NM_001040436	-0.986345	0.00853743
NONHSAG018168.2	NM_001085400	0.987476	0.00793688
NONHSAG018168.2	NM_001112736	-0.987926	0.00773644
NONHSAG018168.2	NM_001143780	0.986981	0.00818749
NONHSAG018168.2	NM_001144012	0.989234	0.00692489
NONHSAG018168.2	NM_001164623	-0.985418	0.00888192
NONHSAG018168.2	NM_001193389	-0.98673	0.00831041
NONHSAG018168.2	NM_001267810	0.987652	0.00786938
NONHSAG018168.2	NM_001270520	-0.989202	0.00693276
NONHSAG018168.2	NM_001281454	0.989638	0.00670432
NONHSAG018168.2	NM_001288976	0.994223	0.00377194
NONHSAG018168.2	NM_001306168	-0.987441	0.00796185
NONHSAG018168.2	NM_001321207	0.985618	0.00884338
NONHSAG018168.2	NM_001428	0.987904	0.00773644
NONHSAG018168.2	NM_001908	0.989228	0.00692489
NONHSAG018168.2	NM_002473	0.987175	0.00810906
NONHSAG018168.2	NM_002999	0.985672	0.00882807
NONHSAG018168.2	NM_003258	0.986308	0.00853743
NONHSAG018168.2	NM_003565	0.984399	0.0093331
NONHSAG018168.2	NM_005499	0.983788	0.00958799
NONHSAG018168.2	NM_006428	0.999426	4.07519e-05
NONHSAG018168.2	NM_006833	0.991991	0.00536223
NONHSAG018168.2	NM_006899	0.987066	0.00814665
NONHSAG018168.2	NM_016399	0.990687	0.0061014
NONHSAG018168.2	NM_016497	0.987031	0.0081742
NONHSAG018168.2	NM_018126	0.986488	0.00845176
NONHSAG018168.2	NM_020409	0.993906	0.00402622
NONHSAG018168.2	NM_032756	0.983524	0.00967425
NONHSAG018168.2	NM_080822	0.989033	0.00704966
NONHSAG018168.2	NM_138408	0.983534	0.00966891
NONHSAG018168.2	NM_144604	-0.994676	0.00343081
NONHSAG018168.2	NM_152344	0.992401	0.00514324
NONHSAG018168.2	NM_172251	0.983935	0.00953022
NONHSAG018168.2	NM_181508	-0.984192	0.00944569
NONHSAG018168.2	NM_194326	0.986183	0.00859785
NONHSAG018168.2	NM_199122	0.984621	0.00921794
NONHSAG018199.2	NM_001003681	-0.985721	0.00880878
NONHSAG018199.2	NM_001025249	0.985421	0.00888192
NONHSAG018199.2	NM_001029	0.983766	0.0095986
NONHSAG018199.2	NM_001042724	0.982945	0.00995505
NONHSAG018199.2	NM_001081640	0.984423	0.00932891
NONHSAG018199.2	NM_001099670	0.997181	0.00161591
NONHSAG018199.2	NM_001102668	0.986367	0.00852312
NONHSAG018199.2	NM_001127688	0.986344	0.00853743
NONHSAG018199.2	NM_001137559	0.995859	0.00260013
NONHSAG018199.2	NM_001143760	0.986641	0.0083607
NONHSAG018199.2	NM_001144073	0.986282	0.00853743
NONHSAG018199.2	NM_001160423	0.98572	0.00880878
NONHSAG018199.2	NM_001193538	0.984155	0.00945133
NONHSAG018199.2	NM_001242821	0.98587	0.00872333
NONHSAG018199.2	NM_001242956	0.989877	0.00656533
NONHSAG018199.2	NM_001265612	0.986359	0.00853365
NONHSAG018199.2	NM_001281454	0.989583	0.0067275
NONHSAG018199.2	NM_001317724	0.987956	0.00772338
NONHSAG018199.2	NM_001318712	-0.983956	0.00953022
NONHSAG018199.2	NM_001321207	0.985895	0.00871146
NONHSAG018199.2	NM_001321240	0.983564	0.00966891
NONHSAG018199.2	NM_001330209	-0.98761	0.00787753
NONHSAG018199.2	NM_002136	0.985646	0.00883445
NONHSAG018199.2	NM_002949	0.985982	0.00866215
NONHSAG018199.2	NM_003107	0.986535	0.00842528
NONHSAG018199.2	NM_003600	-0.986877	0.00823176
NONHSAG018199.2	NM_003677	0.985292	0.00893195
NONHSAG018199.2	NM_003909	0.989768	0.00660926
NONHSAG018199.2	NM_005480	-0.988627	0.00731161
NONHSAG018199.2	NM_005499	0.98318	0.00983847
NONHSAG018199.2	NM_006546	0.985152	0.00899445
NONHSAG018199.2	NM_006899	0.986681	0.0083467
NONHSAG018199.2	NM_007284	0.990418	0.00628525
NONHSAG018199.2	NM_012458	0.992047	0.00532179
NONHSAG018199.2	NM_015180	-0.987471	0.00793833
NONHSAG018199.2	NM_015201	0.993584	0.00422592
NONHSAG018199.2	NM_015414	0.985755	0.00879365
NONHSAG018199.2	NM_015721	0.985826	0.00874854
NONHSAG018199.2	NM_015897	-0.989012	0.00705136
NONHSAG018199.2	NM_016009	-0.985929	0.00870036
NONHSAG018199.2	NM_016497	0.989851	0.0065664
NONHSAG018199.2	NM_022493	0.984109	0.00947225
NONHSAG018199.2	NM_022739	-0.990362	0.00633479
NONHSAG018199.2	NM_024422	0.989757	0.00661781
NONHSAG018199.2	NM_024675	-0.987973	0.00772338
NONHSAG018199.2	NM_024881	0.99634	0.00231192
NONHSAG018199.2	NM_025069	0.98317	0.00983847
NONHSAG018199.2	NM_032941	0.986713	0.008329
NONHSAG018199.2	NM_033395	-0.989075	0.00701681
NONHSAG018199.2	NM_080822	0.983009	0.00993771
NONHSAG018199.2	NM_138408	0.990027	0.00646034
NONHSAG018199.2	NM_138769	0.999632	1.3022e-05
NONHSAG018199.2	NM_152293	-0.983535	0.00966891
NONHSAG018199.2	NM_174900	0.992011	0.00534162
NONHSAG018199.2	NM_198508	0.98658	0.00839829
NONHSAG018201.2	NM_001009552	0.989349	0.0068726
NONHSAG018201.2	NM_001025249	0.983681	0.00963836
NONHSAG018201.2	NM_001080123	0.983783	0.00958799
NONHSAG018201.2	NM_001085372	0.988332	0.00749186
NONHSAG018201.2	NM_001099670	0.984797	0.00914018
NONHSAG018201.2	NM_001137559	0.98725	0.00806994
NONHSAG018201.2	NM_001242956	0.984088	0.00948507
NONHSAG018201.2	NM_001317724	0.985222	0.00897309
NONHSAG018201.2	NM_001321207	0.989502	0.00680024
NONHSAG018201.2	NM_002949	0.988768	0.00721691
NONHSAG018201.2	NM_003677	0.993674	0.00416375
NONHSAG018201.2	NM_003769	0.989249	0.00692321
NONHSAG018201.2	NM_005480	-0.99319	0.00455968
NONHSAG018201.2	NM_005499	0.985478	0.00887656
NONHSAG018201.2	NM_005776	0.986775	0.00828806
NONHSAG018201.2	NM_006466	0.982968	0.00993771
NONHSAG018201.2	NM_007284	0.985203	0.00897775
NONHSAG018201.2	NM_012458	0.987865	0.00775471
NONHSAG018201.2	NM_014159	0.988802	0.00718973
NONHSAG018201.2	NM_015201	0.989565	0.00674381
NONHSAG018201.2	NM_015721	0.983844	0.00958165
NONHSAG018201.2	NM_016001	0.98686	0.00823416
NONHSAG018201.2	NM_016024	-0.987237	0.00807222
NONHSAG018201.2	NM_018850	-0.986173	0.00859785
NONHSAG018201.2	NM_022163	0.982911	0.00997743
NONHSAG018201.2	NM_025151	0.98793	0.00773571
NONHSAG018201.2	NM_025205	0.986369	0.00852312
NONHSAG018201.2	NM_032521	0.983649	0.00963836
NONHSAG018201.2	NM_138408	0.988691	0.0072584
NONHSAG018201.2	NM_198066	0.98781	0.00777111
NONHSAG018227.2	NM_000269	-0.988836	0.00716321
NONHSAG018227.2	NM_000478	-0.988454	0.00742083
NONHSAG018227.2	NM_001145357	0.987065	0.00814665
NONHSAG018227.2	NM_001170794	0.987558	0.00789234
NONHSAG018227.2	NM_001171161	0.983755	0.00960369
NONHSAG018227.2	NM_001178093	-0.995814	0.00265051
NONHSAG018227.2	NM_001258276	0.984527	0.00927895
NONHSAG018227.2	NM_001270455	0.987778	0.00777341
NONHSAG018227.2	NM_001270525	0.991735	0.00548626
NONHSAG018227.2	NM_001271608	-0.983863	0.00956657
NONHSAG018227.2	NM_001272066	-0.985185	0.00898452
NONHSAG018227.2	NM_001278675	0.988975	0.00707019
NONHSAG018227.2	NM_001278683	-0.986468	0.00846827
NONHSAG018227.2	NM_001282863	0.984008	0.00951957
NONHSAG018227.2	NM_001286609	0.996074	0.00247109
NONHSAG018227.2	NM_001289127	-0.996022	0.00248451
NONHSAG018227.2	NM_001294161	0.993143	0.00458179
NONHSAG018227.2	NM_001308491	-0.985392	0.00890506
NONHSAG018227.2	NM_001317962	-0.985392	0.00890506
NONHSAG018227.2	NM_001318885	-0.983808	0.00958799
NONHSAG018227.2	NM_001329799	0.985048	0.00903701
NONHSAG018227.2	NM_001329996	0.988335	0.00749186
NONHSAG018227.2	NM_002801	-0.993141	0.00458179
NONHSAG018227.2	NM_002867	-0.983133	0.00985576
NONHSAG018227.2	NM_003272	0.988866	0.0071429
NONHSAG018227.2	NM_004441	0.985803	0.00875481
NONHSAG018227.2	NM_004823	-0.983945	0.00953022
NONHSAG018227.2	NM_006329	0.992236	0.00520266
NONHSAG018227.2	NM_014367	-0.99071	0.0060886
NONHSAG018227.2	NM_014734	0.992949	0.00472461
NONHSAG018227.2	NM_014800	0.987247	0.00806994
NONHSAG018227.2	NM_016032	-0.990288	0.00635909
NONHSAG018227.2	NM_017572	-0.986147	0.00861449
NONHSAG018227.2	NM_017709	0.99153	0.00561267
NONHSAG018227.2	NM_018012	0.984612	0.00922774
NONHSAG018227.2	NM_021628	0.996215	0.00238174
NONHSAG018227.2	NM_032478	-0.987952	0.00772338
NONHSAG018227.2	NM_032943	0.984859	0.00911166
NONHSAG018227.2	NM_080717	0.990033	0.00646034
NONHSAG018227.2	NM_144571	0.985249	0.00897149
NONHSAG018227.2	NM_147188	-0.983408	0.00972065
NONHSAG018227.2	NM_173174	0.994866	0.00335998
NONHSAG018227.2	NM_175733	0.984631	0.00921635
NONHSAG018227.2	NM_175931	0.989094	0.00700784
NONHSAG018227.2	NM_176820	0.9841	0.00947647
NONHSAG018227.2	NM_203399	-0.989105	0.00699725
NONHSAG018292.2	NM_001251874	0.986655	0.00834961
NONHSAG018292.2	NM_017410	0.983008	0.00993771
NONHSAG018296.2	NM_001134476	0.986992	0.00818386
NONHSAG018296.2	NM_001320547	-0.983334	0.00975896
NONHSAG018296.2	NM_012437	0.983825	0.00958799
NONHSAG018296.2	NM_032408	0.983794	0.00958799
NONHSAG018296.2	NM_080626	0.989329	0.00687272
NONHSAG018310.2	NM_001146343	0.984274	0.00942985
NONHSAG018310.2	NM_001284356	-0.983322	0.00976268
NONHSAG018310.2	NM_001304521	0.984945	0.00906393
NONHSAG018310.2	NM_001319667	-0.991972	0.00536795
NONHSAG018310.2	NM_006520	0.9913	0.00570554
NONHSAG018310.2	NM_020205	-0.983784	0.00958799
NONHSAG018320.2	NM_004424	0.992533	0.00502137
NONHSAG018320.2	NM_007362	0.986921	0.00821394
NONHSAG018320.2	NM_012192	0.984131	0.00946366
NONHSAG018320.2	NM_013446	0.987559	0.00789234
NONHSAG018320.2	NM_016545	0.987721	0.00779904
NONHSAG018320.2	NM_024706	0.985999	0.00866215
NONHSAG018320.2	NM_080821	-0.992454	0.00509333
NONHSAG018320.2	NM_145288	0.985408	0.00889231
NONHSAG018320.2	NM_173531	0.986482	0.00845539
NONHSAG018320.2	NM_207518	-0.983843	0.00958165
NONHSAG018322.2	NM_001145278	-0.996143	0.00243673
NONHSAG018328.2	NM_001287526	0.985582	0.00885526
NONHSAG018395.2	NM_001048241	0.984063	0.00950339
NONHSAG018395.2	NM_001346142	-0.990223	0.00641568
NONHSAG018395.2	NM_006876	0.986021	0.00866215
NONHSAG018395.2	NM_145866	-0.983479	0.0097038
NONHSAG018395.2	NM_175852	0.989411	0.00684323
NONHSAG018411.2	NM_000979	0.983126	0.00985884
NONHSAG018449.2	NM_017775	0.99257	0.00500663
NONHSAG018460.2	NM_001025356	0.989189	0.00694012
NONHSAG018460.2	NM_001277171	0.986282	0.00853743
NONHSAG018460.2	NM_001300733	-0.98478	0.00914018
NONHSAG018460.2	NM_001982	-0.989901	0.00656125
NONHSAG018460.2	NM_152745	0.983473	0.0097038
NONHSAG018554.2	NM_003852	-0.992953	0.00472461
NONHSAG018554.2	NM_006830	-0.990874	0.00601125
NONHSAG018554.2	NM_018304	-0.985907	0.00871146
NONHSAG018554.2	NM_138689	-0.989405	0.00684323
NONHSAG018554.2	NM_175733	0.993521	0.0042741
NONHSAG018621.2	NM_001079807	0.984734	0.00915067
NONHSAG018621.2	NM_001080442	0.988325	0.00749545
NONHSAG018621.2	NM_001330384	0.988189	0.00755451
NONHSAG018621.2	NM_001330685	0.989942	0.00652951
NONHSAG018621.2	NM_002069	0.985514	0.0088698
NONHSAG018621.2	NM_004331	0.98788	0.00774867
NONHSAG018621.2	NM_006103	0.98404	0.00950339
NONHSAG018621.2	NM_006207	0.9881	0.0076443
NONHSAG018621.2	NM_015576	0.986305	0.00853743
NONHSAG018621.2	NM_025004	0.985985	0.00866215
NONHSAG018621.2	NM_170721	0.984348	0.00936446
NONHSAG018621.2	NM_178827	0.987541	0.00791057
NONHSAG018621.2	NM_182795	0.985551	0.00886251
NONHSAG018621.2	NM_206918	0.985517	0.0088698
NONHSAG018626.2	NM_018360	0.985892	0.00871146
NONHSAG018709.2	NM_001160246	-0.986555	0.00840238
NONHSAG018709.2	NM_001293234	0.986259	0.0085446
NONHSAG018709.2	NM_012475	0.98655	0.00840991
NONHSAG018709.2	NM_015726	0.984055	0.00950339
NONHSAG018709.2	NM_016437	0.98294	0.00995505
NONHSAG018709.2	NM_017668	0.996461	0.00219189
NONHSAG018709.2	NM_022496	-0.98389	0.00956068
NONHSAG018709.2	NM_207346	-0.984516	0.00929124
NONHSAG018742.2	NM_000201	0.984215	0.00943586
NONHSAG018742.2	NM_000545	0.984254	0.00943532
NONHSAG018742.2	NM_000598	0.984483	0.00930858
NONHSAG018742.2	NM_000643	-0.995623	0.00274662
NONHSAG018742.2	NM_000860	-0.987963	0.00772338
NONHSAG018742.2	NM_001018006	-0.987947	0.00772386
NONHSAG018742.2	NM_001042472	-0.989623	0.00671795
NONHSAG018742.2	NM_001098725	0.984671	0.00919009
NONHSAG018742.2	NM_001103184	0.985825	0.00874854
NONHSAG018742.2	NM_001110354	0.986055	0.00865103
NONHSAG018742.2	NM_001111113	0.997222	0.00155578
NONHSAG018742.2	NM_001122834	0.993772	0.00409443
NONHSAG018742.2	NM_001135101	0.992488	0.00505372
NONHSAG018742.2	NM_001144956	0.984766	0.00914018
NONHSAG018742.2	NM_001159285	0.992105	0.00528439
NONHSAG018742.2	NM_001159295	0.983317	0.00976268
NONHSAG018742.2	NM_001159322	0.996875	0.00189424
NONHSAG018742.2	NM_001161780	0.992233	0.00520292
NONHSAG018742.2	NM_001193270	0.997778	0.00103986
NONHSAG018742.2	NM_001256356	0.994017	0.00393445
NONHSAG018742.2	NM_001256425	-0.989126	0.00697594
NONHSAG018742.2	NM_001282198	0.994057	0.00390842
NONHSAG018742.2	NM_001286102	0.984082	0.00948874
NONHSAG018742.2	NM_001287529	-0.983479	0.0097038
NONHSAG018742.2	NM_001289052	-0.987288	0.00803464
NONHSAG018742.2	NM_001292045	-0.985939	0.0086931
NONHSAG018742.2	NM_001300808	0.982981	0.00993771
NONHSAG018742.2	NM_001308231	0.98825	0.00753656
NONHSAG018742.2	NM_001317063	-0.986249	0.0085515
NONHSAG018742.2	NM_001319109	0.991461	0.00566789
NONHSAG018742.2	NM_001345969	0.988542	0.00735784
NONHSAG018742.2	NM_001759	0.994918	0.00333187
NONHSAG018742.2	NM_002889	0.992098	0.0052879
NONHSAG018742.2	NM_003290	-0.988138	0.00760332
NONHSAG018742.2	NM_004378	0.990727	0.00608771
NONHSAG018742.2	NM_005692	0.990595	0.0061788
NONHSAG018742.2	NM_014278	0.99607	0.00247109
NONHSAG018742.2	NM_014762	-0.984051	0.00950339
NONHSAG018742.2	NM_015526	0.987377	0.00800321
NONHSAG018742.2	NM_019555	0.994275	0.00372499
NONHSAG018742.2	NM_032509	-0.988013	0.00771529
NONHSAG018742.2	NM_033301	-0.996647	0.00209515
NONHSAG018742.2	NM_133625	0.986678	0.0083467
NONHSAG018742.2	NM_139316	0.984336	0.00937701
NONHSAG018742.2	NM_144701	0.986323	0.00853743
NONHSAG018742.2	NM_152445	0.99097	0.00593589
NONHSAG018742.2	NM_152492	0.990766	0.00605872
NONHSAG018742.2	NM_203356	0.992036	0.00532302
NONHSAG018742.2	NM_203373	0.984259	0.00943532
NONHSAG018830.2	NM_000746	0.984155	0.00945133
NONHSAG018830.2	NM_001008225	0.990123	0.00643503
NONHSAG018830.2	NM_001008778	0.983332	0.00976121
NONHSAG018830.2	NM_001079807	0.988389	0.00745182
NONHSAG018830.2	NM_001080442	0.994363	0.00367385
NONHSAG018830.2	NM_001163940	-0.988215	0.00754263
NONHSAG018830.2	NM_001287492	0.991652	0.00553057
NONHSAG018830.2	NM_001304829	0.983022	0.00993771
NONHSAG018830.2	NM_001330384	0.984249	0.00943586
NONHSAG018830.2	NM_001330685	0.990898	0.00599211
NONHSAG018830.2	NM_002069	0.991832	0.00545073
NONHSAG018830.2	NM_003864	0.988232	0.00753925
NONHSAG018830.2	NM_004331	0.985864	0.00872333
NONHSAG018830.2	NM_006103	0.992971	0.00472461
NONHSAG018830.2	NM_012331	0.98575	0.00879939
NONHSAG018830.2	NM_014184	-0.983763	0.00959909
NONHSAG018830.2	NM_020209	0.985991	0.00866215
NONHSAG018830.2	NM_020879	0.986615	0.00836401
NONHSAG018830.2	NM_022143	0.993184	0.00456605
NONHSAG018830.2	NM_025004	0.987971	0.00772338
NONHSAG018830.2	NM_144770	0.983984	0.00952566
NONHSAG018830.2	NM_153015	0.983219	0.0098159
NONHSAG018830.2	NM_170721	0.984164	0.00945133
NONHSAG018830.2	NM_178827	0.985383	0.00890566
NONHSAG018830.2	NM_182795	0.996556	0.00215678
NONHSAG018830.2	NM_206918	0.987729	0.00779904
NONHSAG018981.2	NM_001316944	0.986857	0.00823416
NONHSAG018981.2	NM_024095	0.986901	0.00823176
NONHSAG019046.2	NM_001159524	0.988426	0.00742525
NONHSAG019046.2	NM_001270482	-0.991084	0.00588131
NONHSAG019046.2	NM_003994	0.983291	0.00978228
NONHSAG019046.2	NM_006197	-0.988849	0.00715676
NONHSAG019046.2	NM_153477	0.989523	0.00679123
NONHSAG019073.2	NM_001100873	0.987578	0.00787753
NONHSAG019073.2	NM_001134442	0.985871	0.00872333
NONHSAG019073.2	NM_001145524	0.994843	0.00335998
NONHSAG019073.2	NM_001168465	0.98445	0.00932292
NONHSAG019073.2	NM_001284253	0.986384	0.00851673
NONHSAG019073.2	NM_001297754	0.983973	0.00953022
NONHSAG019073.2	NM_138572	0.985806	0.00875481
NONHSAG019077.2	NM_001001580	-0.994323	0.00370945
NONHSAG019077.2	NM_001009984	-0.98522	0.00897309
NONHSAG019077.2	NM_001029	0.983433	0.0097038
NONHSAG019077.2	NM_001032367	0.98411	0.00947225
NONHSAG019077.2	NM_001082967	-0.984908	0.00907495
NONHSAG019077.2	NM_001128224	-0.983012	0.00993771
NONHSAG019077.2	NM_001142547	0.991514	0.00561267
NONHSAG019077.2	NM_001166119	-0.986923	0.00821394
NONHSAG019077.2	NM_001177520	0.988299	0.0075135
NONHSAG019077.2	NM_001184718	-0.98888	0.00713475
NONHSAG019077.2	NM_001185023	0.988393	0.00744969
NONHSAG019077.2	NM_001195226	0.992259	0.00520266
NONHSAG019077.2	NM_001243271	-0.986222	0.00857849
NONHSAG019077.2	NM_001253382	0.992491	0.00505372
NONHSAG019077.2	NM_001270520	-0.987566	0.00789038
NONHSAG019077.2	NM_001281454	0.984304	0.00940782
NONHSAG019077.2	NM_001282402	-0.987131	0.00813193
NONHSAG019077.2	NM_001282982	0.987089	0.00814536
NONHSAG019077.2	NM_001293675	0.990863	0.00601125
NONHSAG019077.2	NM_001302883	-0.986584	0.00839786
NONHSAG019077.2	NM_001313	-0.984946	0.00906393
NONHSAG019077.2	NM_001321328	-0.987896	0.00773828
NONHSAG019077.2	NM_001330264	0.995676	0.00269828
NONHSAG019077.2	NM_001345869	0.984703	0.00917104
NONHSAG019077.2	NM_002268	0.986578	0.00839829
NONHSAG019077.2	NM_002473	0.990131	0.00643503
NONHSAG019077.2	NM_002634	0.991522	0.00561267
NONHSAG019077.2	NM_003923	0.985205	0.00897664
NONHSAG019077.2	NM_004255	0.989914	0.00655286
NONHSAG019077.2	NM_004863	0.984654	0.00920714
NONHSAG019077.2	NM_005372	-0.992859	0.00475851
NONHSAG019077.2	NM_005559	0.990784	0.00605801
NONHSAG019077.2	NM_005768	0.990291	0.00635909
NONHSAG019077.2	NM_014298	0.985448	0.00887812
NONHSAG019077.2	NM_014729	-0.987261	0.00806994
NONHSAG019077.2	NM_016275	0.987582	0.00787753
NONHSAG019077.2	NM_016497	0.986503	0.00844211
NONHSAG019077.2	NM_017450	-0.987665	0.00786181
NONHSAG019077.2	NM_017691	-0.988359	0.00748957
NONHSAG019077.2	NM_018012	-0.989244	0.00692462
NONHSAG019077.2	NM_020409	0.986619	0.00836399
NONHSAG019077.2	NM_024100	0.993738	0.00410618
NONHSAG019077.2	NM_032510	-0.986636	0.00836252
NONHSAG019077.2	NM_053279	-0.990317	0.00635909
NONHSAG019077.2	NM_138983	-0.988435	0.00742525
NONHSAG019077.2	NM_144604	-0.988262	0.00753656
NONHSAG019077.2	NM_170606	-0.993437	0.00431976
NONHSAG019077.2	NM_172251	0.989842	0.0065664
NONHSAG019077.2	NM_173217	0.987077	0.00814578
NONHSAG019077.2	NM_183419	-0.984958	0.00906365
NONHSAG019077.2	NM_198508	0.984614	0.00922629
NONHSAG019136.2	NM_000365	0.987073	0.00814578
NONHSAG019136.2	NM_001289746	0.989751	0.00662305
NONHSAG019136.2	NM_002773	0.997916	0.000911725
NONHSAG019136.2	NM_173549	-0.988094	0.00764723
NONHSAG019137.2	NM_000365	0.984441	0.00932292
NONHSAG019137.2	NM_001002857	0.987583	0.00787753
NONHSAG019137.2	NM_001077242	-0.983858	0.00957175
NONHSAG019137.2	NM_001289746	0.990853	0.00602228
NONHSAG019137.2	NM_002296	0.984849	0.00912429
NONHSAG019137.2	NM_002773	0.998849	0.000235717
NONHSAG019137.2	NM_005139	0.98618	0.00859785
NONHSAG019137.2	NM_007278	0.986975	0.00818749
NONHSAG019137.2	NM_173549	-0.994525	0.00352764
NONHSAG019770.2	NM_014329	0.997967	0.000860455
NONHSAG020019.2	NM_001040200	-0.98859	0.00732615
NONHSAG020019.2	NM_181890	-0.990968	0.00593589
NONHSAG020020.2	NM_004545	-0.984442	0.00932292
NONHSAG020317.2	NM_001206747	0.990351	0.00633543
NONHSAG020317.2	NM_001256186	-0.983755	0.00960369
NONHSAG020317.2	NM_144498	-0.984131	0.00946366
NONHSAG020317.2	NM_173156	-0.984572	0.00925055
NONHSAG020397.2	NM_001025356	0.991934	0.00539884
NONHSAG020397.2	NM_001134405	0.991925	0.00539884
NONHSAG020397.2	NM_001184718	0.983712	0.00962358
NONHSAG020397.2	NM_001258276	0.995004	0.00330138
NONHSAG020397.2	NM_001271822	-0.992631	0.00497506
NONHSAG020397.2	NM_001277171	0.988416	0.00742759
NONHSAG020397.2	NM_001291983	0.993759	0.00409527
NONHSAG020397.2	NM_001291997	0.988908	0.00711725
NONHSAG020397.2	NM_001308491	-0.988905	0.00711725
NONHSAG020397.2	NM_001317808	0.984574	0.00925055
NONHSAG020397.2	NM_001322114	0.992447	0.00510038
NONHSAG020397.2	NM_001323562	0.991447	0.00567037
NONHSAG020397.2	NM_001982	-0.984042	0.00950339
NONHSAG020397.2	NM_002076	0.986671	0.0083467
NONHSAG020397.2	NM_013278	0.98359	0.00966174
NONHSAG020397.2	NM_017691	0.984425	0.00932891
NONHSAG020397.2	NM_018849	0.994316	0.00371136
NONHSAG020397.2	NM_032147	0.988716	0.00725454
NONHSAG020397.2	NM_032753	0.987412	0.00798925
NONHSAG020397.2	NM_144571	0.98534	0.00892273
NONHSAG020397.2	NM_152745	0.990102	0.00643677
NONHSAG020397.2	NM_178496	0.985365	0.00891258
NONHSAG020397.2	NM_181521	0.984639	0.00920999
NONHSAG020397.2	NM_182665	0.993713	0.00413061
NONHSAG020397.2	NM_198955	0.996927	0.00186378
NONHSAG020397.2	NM_203399	-0.984897	0.00907997
NONHSAG020409.2	NM_000574	0.986293	0.00853743
NONHSAG020409.2	NM_001126105	0.984471	0.009319
NONHSAG020409.2	NM_001164773	0.987099	0.00813996
NONHSAG020409.2	NM_015344	0.993861	0.00406373
NONHSAG020435.2	NM_001318769	0.988267	0.00753656
NONHSAG020435.2	NM_001429	-0.98721	0.00808375
NONHSAG020435.2	NM_005022	0.982901	0.00997743
NONHSAG020435.2	NM_006743	0.9904	0.00630286
NONHSAG020435.2	NM_018455	0.989903	0.00656125
NONHSAG020447.2	NM_001031703	0.989984	0.00650659
NONHSAG020447.2	NM_001197	0.989433	0.0068315
NONHSAG020447.2	NM_001618	-0.984757	0.00914018
NONHSAG020479.2	NM_000268	-0.986846	0.00824228
NONHSAG020479.2	NM_001100621	-0.98763	0.00787156
NONHSAG020479.2	NM_001166286	0.984895	0.00907997
NONHSAG020479.2	NM_001242701	-0.989691	0.0066814
NONHSAG020479.2	NM_001271097	-0.983642	0.00963836
NONHSAG020479.2	NM_001282233	-0.984431	0.00932616
NONHSAG020479.2	NM_001284502	-0.988585	0.00732615
NONHSAG020479.2	NM_001321018	-0.987421	0.00797791
NONHSAG020479.2	NM_002945	0.999089	0.000136431
NONHSAG020479.2	NM_003253	0.986556	0.00840238
NONHSAG020479.2	NM_004075	0.988794	0.00719352
NONHSAG020479.2	NM_006806	-0.984966	0.00906365
NONHSAG020479.2	NM_013262	0.987089	0.00814536
NONHSAG020479.2	NM_014110	-0.989666	0.00669673
NONHSAG020479.2	NM_017592	-0.994234	0.00375878
NONHSAG020479.2	NM_017793	-0.992858	0.00475851
NONHSAG020479.2	NM_017846	-0.9863	0.00853743
NONHSAG020479.2	NM_018019	-0.984269	0.00942985
NONHSAG020479.2	NM_018457	-0.991682	0.00549379
NONHSAG020479.2	NM_021128	-0.984465	0.00932203
NONHSAG020479.2	NM_022767	-0.99576	0.00266912
NONHSAG020479.2	NM_023033	-0.992519	0.00502149
NONHSAG020479.2	NM_031991	-0.984682	0.00918184
NONHSAG020479.2	NM_033224	-0.988584	0.00732615
NONHSAG020479.2	NM_052852	-0.983043	0.00990949
NONHSAG020479.2	NM_152307	-0.986499	0.00844216
NONHSAG020484.2	NM_001003681	-0.984304	0.00940782
NONHSAG020484.2	NM_001039211	-0.990613	0.0061788
NONHSAG020484.2	NM_001080123	0.982984	0.00993771
NONHSAG020484.2	NM_001085400	0.988516	0.00737844
NONHSAG020484.2	NM_001112736	-0.989673	0.0066942
NONHSAG020484.2	NM_001135055	0.9835	0.00969562
NONHSAG020484.2	NM_001143780	0.990928	0.00596925
NONHSAG020484.2	NM_001144012	0.992819	0.0047674
NONHSAG020484.2	NM_001164623	-0.989977	0.00650659
NONHSAG020484.2	NM_001193389	-0.984817	0.00914018
NONHSAG020484.2	NM_001267810	0.990748	0.00606857
NONHSAG020484.2	NM_001278610	0.986928	0.00821058
NONHSAG020484.2	NM_001281454	0.990268	0.00636858
NONHSAG020484.2	NM_001288976	0.996353	0.00230672
NONHSAG020484.2	NM_001306168	-0.990848	0.00602346
NONHSAG020484.2	NM_001321207	0.987512	0.00792754
NONHSAG020484.2	NM_001428	0.994615	0.00347566
NONHSAG020484.2	NM_002473	0.989327	0.00687272
NONHSAG020484.2	NM_002893	-0.982896	0.00998527
NONHSAG020484.2	NM_003258	0.992387	0.00514705
NONHSAG020484.2	NM_005499	0.99159	0.00557329
NONHSAG020484.2	NM_006428	0.993327	0.00439813
NONHSAG020484.2	NM_006833	0.985458	0.00887812
NONHSAG020484.2	NM_006899	0.988575	0.00733339
NONHSAG020484.2	NM_016399	0.99647	0.00219189
NONHSAG020484.2	NM_016497	0.985915	0.00870575
NONHSAG020484.2	NM_017450	-0.98362	0.00964368
NONHSAG020484.2	NM_020409	0.986857	0.00823416
NONHSAG020484.2	NM_080822	0.989671	0.006695
NONHSAG020484.2	NM_138408	0.988132	0.00760332
NONHSAG020484.2	NM_144604	-0.991384	0.00567114
NONHSAG020484.2	NM_152344	0.987491	0.00793402
NONHSAG020484.2	NM_194326	0.985831	0.00874487
NONHSAG020484.2	NM_199122	0.993245	0.00449737
NONHSAG020485.2	NM_000970	0.984683	0.00918184
NONHSAG020485.2	NM_001002032	0.991427	0.00567037
NONHSAG020485.2	NM_001003681	-0.989823	0.00656966
NONHSAG020485.2	NM_001024662	0.984462	0.00932203
NONHSAG020485.2	NM_001029	0.990155	0.00643503
NONHSAG020485.2	NM_001032367	0.991631	0.00555342
NONHSAG020485.2	NM_001039211	-0.988511	0.00738435
NONHSAG020485.2	NM_001042724	0.991266	0.00574459
NONHSAG020485.2	NM_001080123	0.985278	0.00894111
NONHSAG020485.2	NM_001099670	0.98344	0.0097038
NONHSAG020485.2	NM_001112736	-0.984573	0.00925055
NONHSAG020485.2	NM_001127688	0.991881	0.00541752
NONHSAG020485.2	NM_001135055	0.984942	0.00906444
NONHSAG020485.2	NM_001160423	0.984497	0.00929473
NONHSAG020485.2	NM_001164623	-0.98892	0.00711521
NONHSAG020485.2	NM_001168280	0.990594	0.0061788
NONHSAG020485.2	NM_001193389	-0.986269	0.00853786
NONHSAG020485.2	NM_001270520	-0.987244	0.00806994
NONHSAG020485.2	NM_001281454	0.992018	0.00534162
NONHSAG020485.2	NM_001284257	0.9843	0.00940782
NONHSAG020485.2	NM_001288976	0.990351	0.00633543
NONHSAG020485.2	NM_001317930	0.988776	0.00721577
NONHSAG020485.2	NM_001321207	0.986825	0.0082481
NONHSAG020485.2	NM_001321240	0.988338	0.00749186
NONHSAG020485.2	NM_001330209	-0.990443	0.00628525
NONHSAG020485.2	NM_001428	0.988182	0.00756383
NONHSAG020485.2	NM_002136	0.994654	0.00344343
NONHSAG020485.2	NM_002473	0.983175	0.00983847
NONHSAG020485.2	NM_002893	-0.985319	0.00893195
NONHSAG020485.2	NM_002949	0.987536	0.00791057
NONHSAG020485.2	NM_003075	-0.98423	0.00943586
NONHSAG020485.2	NM_003600	-0.98795	0.00772338
NONHSAG020485.2	NM_005499	0.987151	0.00811373
NONHSAG020485.2	NM_006428	0.991133	0.00586108
NONHSAG020485.2	NM_006899	0.988523	0.00737575
NONHSAG020485.2	NM_012458	0.986829	0.0082481
NONHSAG020485.2	NM_015414	0.99743	0.00136558
NONHSAG020485.2	NM_015721	0.988195	0.00755237
NONHSAG020485.2	NM_015971	0.990165	0.00643503
NONHSAG020485.2	NM_016399	0.984759	0.00914018
NONHSAG020485.2	NM_016497	0.994105	0.00388548
NONHSAG020485.2	NM_019037	0.984919	0.00906968
NONHSAG020485.2	NM_020243	0.988106	0.00764259
NONHSAG020485.2	NM_020409	0.988242	0.00753656
NONHSAG020485.2	NM_021195	0.985093	0.0090267
NONHSAG020485.2	NM_022965	0.985681	0.00882531
NONHSAG020485.2	NM_024102	0.987953	0.00772338
NONHSAG020485.2	NM_024881	0.988552	0.00735476
NONHSAG020485.2	NM_031280	0.988279	0.00753551
NONHSAG020485.2	NM_032331	0.982976	0.00993771
NONHSAG020485.2	NM_032756	0.986805	0.00825238
NONHSAG020485.2	NM_080822	0.996852	0.00189424
NONHSAG020485.2	NM_138408	0.992902	0.00472461
NONHSAG020485.2	NM_138769	0.986892	0.00823176
NONHSAG020485.2	NM_144604	-0.989511	0.00679272
NONHSAG020485.2	NM_145866	-0.983248	0.00980225
NONHSAG020485.2	NM_152344	0.983	0.00993771
NONHSAG020485.2	NM_174900	0.986034	0.00866193
NONHSAG020485.2	NM_194326	0.994095	0.00389295
NONHSAG020577.2	NM_000598	0.988489	0.0073976
NONHSAG020577.2	NM_001018011	0.991618	0.00556052
NONHSAG020577.2	NM_001098725	0.993056	0.00467036
NONHSAG020577.2	NM_001102566	0.987924	0.00773644
NONHSAG020577.2	NM_001103184	0.990463	0.00627341
NONHSAG020577.2	NM_001111113	0.98458	0.00925055
NONHSAG020577.2	NM_001122834	0.991681	0.00549379
NONHSAG020577.2	NM_001128219	0.983971	0.00953022
NONHSAG020577.2	NM_001135101	0.990916	0.00598829
NONHSAG020577.2	NM_001140	0.993524	0.0042741
NONHSAG020577.2	NM_001144956	0.984335	0.00937701
NONHSAG020577.2	NM_001159285	0.986306	0.00853743
NONHSAG020577.2	NM_001165039	0.991461	0.00566789
NONHSAG020577.2	NM_001168325	0.984097	0.00947964
NONHSAG020577.2	NM_001193270	0.988772	0.00721661
[truncated: 3,547 more rows]
