# Supplementary material for: DNA methylation signature of long noncoding RNA genes during human pre-implantation embryonic development
Source: Oncotarget. 2017 May 23;8(34):56829–38. doi: 10.18632/oncotarget.18072 (PMC5593605; doi:10.18632/oncotarget.18072)
Supplement: Supplementary file 4 [file oncotarget-08-56829-s004.xlsx]

## Sheet: Sheet1
ID	Degree	Topological coefficient
NONHSAG049120.2	95	0.189289
NONHSAG020715.2	91	0.191608
NONHSAG096090.1	87	0.204129
NONHSAG047237.2	85	0.205762
NONHSAG024663.2	80	0.19717
NONHSAG057647.1	72	0.196677
NONHSAG049267.2	72	0.225556
NONHSAG025052.2	70	0.137054
NONHSAG007643.2	69	0.160024
NONHSAG072165.1	67	0.200761
NONHSAG034396.2	66	0.127066
NONHSAG020485.2	59	0.13659
NONHSAG081544.1	58	0.210277
NONHSAG076299.1	57	0.128347
NONHSAG014699.2	57	0.131881
NONHSAG011374.2	57	0.231969
NONHSAG049268.2	55	0.193037
NONHSAG018199.2	55	0.114141
NONHSAG072364.1	54	0.138558
NONHSAG032959.2	54	0.141564
NONHSAG020577.2	54	0.222222
NONHSAG011273.2	53	0.157862
NONHSAG103507.1	51	0.0998775
NONHSAG071867.1	51	0.135294
NONHSAG031866.2	51	0.110248
NONHSAG019077.2	51	0.123575
NONHSAG009101.2	51	0.172386
NONHSAG063684.1	50	0.214
NONHSAG036075.2	49	0.196096
NONHSAG018742.2	49	0.194139
NONHSAG001162.2	49	0.213605
NONHSAG011236.2	47	0.123905
NONHSAG099337.1	46	0.2343
NONHSAG018227.2	46	0.180851
NONHSAG008800.2	41	0.189315
NONHSAG018168.2	39	0.143236
NONHSAG015210.2	39	0.209687
NONHSAG023569.2	38	0.23011
NONHSAG076516.1	37	0.122466
NONHSAG064953.1	37	0.199523
NONHSAG076494.1	35	0.207143
NONHSAG055267.2	35	0.22
NONHSAG036039.2	34	0.0941176
NONHSAG024597.2	34	0.125668
NONHSAG020484.2	34	0.17437
NONHSAG009818.2	34	0.237968
NONHSAG076104.1	32	0.163281
NONHSAG015720.2	32	0.140625
NONHSAG000324.2	32	0.203835
NONHSAG000528.2	31	0.190092
NONHSAG048673.2	30	0.205
NONHSAG018201.2	30	0.235185
NONHSAG057415.1	29	0.248639
NONHSAG023739.2	29	0.111111
NONHSAG010611.2	28	0.197044
NONHSAG036310.2	27	0.203704
NONHSAG025034.2	27	0.156695
NONHSAG024326.2	27	0.117497
NONHSAG012454.2	27	0.112795
NONHSAG076001.1	26	0.121394
NONHSAG020479.2	26	0.128846
NONHSAG020397.2	26	0.275148
NONHSAG018830.2	26	0.205769
NONHSAG083026.1	25	0.247619
NONHSAG033003.2	25	0.107273
NONHSAG026240.2	25	0.108235
NONHSAG002324.2	25	0.158333
NONHSAG000096.2	25	0.1264
NONHSAG084916.1	24	0.219136
NONHSAG065850.1	24	0.201577
NONHSAG063394.1	24	0.199074
NONHSAG050899.2	24	0.126488
NONHSAG047185.2	24	0.15873
NONHSAG037342.2	24	0.283333
NONHSAG036388.2	24	0.155093
NONHSAG016113.2	24	0.194444
NONHSAG016110.2	24	0.172619
NONHSAG004942.2	24	0.226562
NONHSAG046793.2	23	0.116942
NONHSAG026007.2	23	0.105263
NONHSAG009289.2	23	0.0905797
NONHSAG009537.2	21	0.12585
NONHSAG000102.2	21	0.137255
NONHSAG015604.2	20	0.1775
NONHSAG012617.2	20	0.211111
NONHSAG009819.2	20	0.243056
NM_173642	20	0.237137
NONHSAG022825.2	19	0.144044
NM_017709	19	0.230913
NONHSAG039026.2	18	0.226054
NONHSAG012590.2	18	0.15873
NONHSAG004011.2	18	0.204762
NONHSAG000061.2	18	0.194444
NM_052864	18	0.273191
NM_001317962	18	0.263598
NONHSAG045444.2	17	0.431373
NONHSAG022015.2	17	0.271493
NONHSAG017726.2	17	0.183007
NONHSAG017224.2	17	0.145658
NONHSAG014468.2	17	0.267974
NONHSAG001503.2	17	0.330532
NM_012082	17	0.282298
NM_002866	17	0.238332
NM_001282863	17	0.276907
NM_001268285	17	0.259026
NM_000598	17	0.271786
NONHSAG035458.2	16	0.142857
NONHSAG012337.2	16	0.169643
NM_182522	16	0.310662
NM_032943	16	0.306707
NM_001317942	16	0.310662
NM_001122834	16	0.285545
NM_001103184	16	0.297776
NONHSAG099367.1	15	0.183333
NONHSAG070446.1	15	0.220833
NONHSAG069438.1	15	0.361111
NONHSAG065228.1	15	0.202299
NONHSAG046758.2	15	0.174359
NONHSAG024783.2	15	0.290196
NONHSAG008539.2	15	0.155556
NONHSAG008532.2	15	0.338095
NONHSAG001106.2	15	0.266667
NM_203407	15	0.297619
NM_176820	15	0.266667
NM_173174	15	0.23179
NM_152492	15	0.312106
NM_133625	15	0.242828
NM_002867	15	0.253617
NM_001171161	15	0.253102
NM_001098725	15	0.309709
NM_001042367	15	0.27737
NONHSAG088369.1	14	0.229167
NONHSAG046878.2	14	0.147059
NONHSAG025155.2	14	0.15
NONHSAG025045.2	14	0.133333
NONHSAG018621.2	14	0.392857
NONHSAG012143.2	14	0.142857
NM_203373	14	0.330753
NM_175619	14	0.327143
NM_147188	14	0.307882
NM_058237	14	0.319388
NM_031476	14	0.337341
NM_015018	14	0.220952
NM_006329	14	0.313472
NM_001159285	14	0.257764
NONHSAG076518.1	13	0.410256
NONHSAG063489.1	13	0.141026
NONHSAG044124.2	13	0.185897
NONHSAG037344.2	13	0.125
NONHSAG036491.2	13	0.124542
NONHSAG035714.2	13	0.265734
NONHSAG023655.2	13	0.115385
NONHSAG022967.2	13	0.166667
NONHSAG016229.2	13	0.372781
NONHSAG008348.2	13	0.198718
NM_207437	13	0.345103
NM_198955	13	0.216615
NM_177959	13	0.345103
NM_133439	13	0.331847
NM_022659	13	0.336445
NM_021628	13	0.269439
NM_014278	13	0.290175
NM_013272	13	0.340875
NM_001877	13	0.324284
NM_001560	13	0.328431
NM_001286102	13	0.29021
NM_001282534	13	0.229029
NM_001278675	13	0.296112
NM_001256114	13	0.299929
NM_001242836	13	0.271993
NM_001102566	13	0.35739
NONHSAG083858.1	12	0.201389
NONHSAG073891.1	12	0.125
NONHSAG048431.2	12	0.291667
NONHSAG024770.2	12	0.236111
NONHSAG017463.2	12	0.402778
NONHSAG000772.2	12	0.242424
NM_139316	12	0.245699
NM_080717	12	0.279732
NM_031944	12	0.342917
NM_019555	12	0.303146
NM_018008	12	0.36982
NM_014367	12	0.257937
NM_003272	12	0.252066
NM_001317800	12	0.259021
NM_001277378	12	0.38499
NM_001193270	12	0.249437
NM_001140	12	0.352533
NM_001111113	12	0.229351
NM_001040260	12	0.343013
NM_001007534	12	0.350677
NM_000485	12	0.37642
NONHSAG094427.1	11	0.38843
NONHSAG087798.1	11	0.284091
NONHSAG065605.1	11	0.425837
NONHSAG031336.2	11	0.157025
NONHSAG026210.2	11	0.12987
NONHSAG021300.2	11	0.181818
NONHSAG015007.2	11	0.359848
NONHSAG007410.2	11	0.387879
NONHSAG000840.2	11	0.181818
NM_206918	11	0.180277
NM_144571	11	0.203695
NM_032478	11	0.290685
NM_018012	11	0.2147
NM_014954	11	0.254666
NM_005499	11	0.217839
NM_002739	11	0.310023
NM_001322114	11	0.245601
NM_001291983	11	0.23994
NM_001195243	11	0.340541
NM_001170794	11	0.289256
NM_001168325	11	0.38026
NM_001018011	11	0.367464
NM_001003681	11	0.206356
NM_000269	11	0.33544
NONHSAG093118.1	10	0.115385
NONHSAG084023.1	10	0.163158
NONHSAG076417.1	10	0.15
NONHSAG051171.2	10	0.15
NONHSAG034688.2	10	0.15
NONHSAG032699.2	10	0.333333
NONHSAG025907.2	10	0.354545
NONHSAG025068.2	10	0.357143
NONHSAG025042.2	10	0.477778
NONHSAG022112.2	10	0.133333
NONHSAG021362.2	10	0.38
NONHSAG020647.2	10	0.1875
NONHSAG018320.2	10	0.3
NONHSAG011067.2	10	0.3
NM_033301	10	0.275676
NM_021105	10	0.267052
NM_018850	10	0.227841
NM_017799	10	0.214894
NM_017708	10	0.366667
NM_003658	10	0.352353
NM_002901	10	0.246047
NM_001318885	10	0.229612
NM_001317808	10	0.258537
NM_001282402	10	0.297248
NM_001271822	10	0.237415
NM_001258276	10	0.225
NM_001256356	10	0.235088
NM_001198803	10	0.381977
NM_001184718	10	0.235714
NM_001159295	10	0.286127
NM_001144956	10	0.261735
NM_001080442	10	0.235484
NM_001080123	10	0.212621
NM_001040283	10	0.248571
NM_000643	10	0.275676
NONHSAG093209.1	9	0.111111
NONHSAG075975.1	9	0.52381
NONHSAG057141.1	9	0.416667
NONHSAG050109.2	9	0.222222
NONHSAG046226.2	9	0.292929
NONHSAG034115.2	9	0.240741
NONHSAG033702.2	9	0.203704
NONHSAG024385.2	9	0.25731
NONHSAG022348.2	9	0.222222
NONHSAG021342.2	9	0.148148
NONHSAG019137.2	9	0.222222
NONHSAG002414.2	9	0.25
NONHSAG001551.2	9	0.145299
NONHSAG001467.2	9	0.313131
NM_182665	9	0.274791
NM_178496	9	0.222222
NM_175931	9	0.245478
NM_170721	9	0.214042
NM_020879	9	0.216049
NM_020409	9	0.23199
NM_017691	9	0.26506
NM_014734	9	0.247253
NM_003447	9	0.41377
NM_002801	9	0.346128
NM_002634	9	0.234903
NM_001759	9	0.273646
NM_001330384	9	0.227732
NM_001321207	9	0.231087
NM_001319846	9	0.400128
NM_001313	9	0.316977
NM_001308491	9	0.239815
NM_001294328	9	0.280455
NM_001161780	9	0.301768
NM_001145417	9	0.257995
NM_001134771	9	0.402367
NM_001134405	9	0.280247
NM_001082967	9	0.316977
NM_001081640	9	0.188428
NM_001079872	9	0.322679
NM_001029	9	0.217222
NM_001025356	9	0.24164
NM_001013706	9	0.293852
NONHSAG085561.1	8	0
NONHSAG068838.1	8	0.208333
NONHSAG047513.2	8	0.2
NONHSAG037420.2	8	0.302083
NONHSAG032159.2	8	0.1875
NONHSAG025027.2	8	0.25
NONHSAG024464.2	8	0.267857
NONHSAG024407.2	8	0.193182
NONHSAG022903.2	8	0.25
NONHSAG018709.2	8	0.145833
NONHSAG017452.2	8	0.208333
NONHSAG016573.2	8	0.2
NONHSAG016528.2	8	0.15625
NONHSAG015186.2	8	0.453125
NM_203399	8	0.271259
NM_198508	8	0.234229
NM_183419	8	0.256944
NM_175733	8	0.205357
NM_173217	8	0.233378
NM_153182	8	0.309392
NM_152451	8	0.271825
NM_138568	8	0.415254
NM_032147	8	0.259259
NM_031280	8	0.210383
NM_018849	8	0.293056
NM_016497	8	0.264398
NM_015414	8	0.247549
NM_015363	8	0.363426
NM_014762	8	0.265909
NM_013278	8	0.292431
NM_012458	8	0.253906
NM_005559	8	0.241168
NM_005480	8	0.251995
NM_002893	8	0.261968
NM_002806	8	0.45264
NM_001985	8	0.261628
NM_001345969	8	0.344262
NM_001323562	8	0.297414
NM_001311201	8	0.308866
NM_001302890	8	0.238309
NM_001281739	8	0.399038
NM_001270525	8	0.270559
NM_001270520	8	0.225592
NM_001178093	8	0.247414
NM_001164446	8	0.339706
NM_001159322	8	0.359
NM_001042540	8	0.451389
NONHSAG096908.1	7	0.535714
NONHSAG070769.1	7	0.285714
NONHSAG055609.2	7	0.142857
NONHSAG051503.2	7	0.15873
NONHSAG049718.2	7	0.190476
NONHSAG045745.2	7	0.25
NONHSAG036203.2	7	0.178571
NONHSAG033535.2	7	0.392857
NONHSAG032324.2	7	0.214286
NONHSAG026144.2	7	0.454545
NONHSAG021678.2	7	0.314286
NONHSAG021428.2	7	0.244898
NONHSAG019073.2	7	0.428571
NONHSAG016228.2	7	0.415584
NONHSAG008623.2	7	0.214286
NONHSAG003085.2	7	0.142857
NM_203356	7	0.318012
NM_198479	7	0.428571
NM_182795	7	0.338095
NM_181886	7	0.5
NM_144604	7	0.296362
NM_138426	7	0.268519
NM_138408	7	0.311155
NM_080822	7	0.305835
NM_033256	7	0.311847
NM_033224	7	0.199434
NM_032756	7	0.279345
NM_032509	7	0.401361
NM_032169	7	0.255387
NM_032015	7	0.454082
NM_024760	7	0.292017
NM_022739	7	0.26746
NM_017589	7	0.266469
NM_016001	7	0.299213
NM_015721	7	0.298701
NM_015526	7	0.395514
NM_013276	7	0.287619
NM_006899	7	0.283101
NM_006207	7	0.334034
NM_005741	7	0.290353
NM_005706	7	0.310872
NM_005483	7	0.272381
NM_005372	7	0.321719
NM_004441	7	0.312007
NM_003677	7	0.292282
NM_002889	7	0.372671
NM_001356	7	0.370301
NM_001330685	7	0.338095
NM_001330264	7	0.284838
NM_001329694	7	0.444444
NM_001319109	7	0.367576
NM_001317724	7	0.297619
NM_001306168	7	0.256912
NM_001294161	7	0.326255
NM_001286609	7	0.364328
NM_001281454	7	0.297479
NM_001277115	7	0.417451
NM_001256425	7	0.308824
NM_001195226	7	0.26506
NM_001185023	7	0.284843
NM_001177520	7	0.303684
NM_001164623	7	0.261364
NM_001164501	7	0.387242
NM_001145357	7	0.305732
NM_001142547	7	0.297932
NM_001137559	7	0.280899
NM_001136233	7	0.39447
NM_001102576	7	0.378151
NM_001085372	7	0.310857
NM_001032367	7	0.268398
NONHSAG103510.1	6	0.208333
NONHSAG093449.1	6	0.291667
NONHSAG083859.1	6	0.285714
NONHSAG083691.1	6	0.472222
NONHSAG076449.1	6	0.238095
NONHSAG074839.1	6	0.348485
NONHSAG073690.1	6	0.166667
NONHSAG070146.1	6	0
NONHSAG069061.1	6	0.229167
NONHSAG062984.1	6	0.592593
NONHSAG054424.2	6	0.222222
NONHSAG050467.2	6	0.166667
NONHSAG047845.2	6	0.333333
NONHSAG035218.2	6	0.2
NONHSAG034968.2	6	0.25
NONHSAG033374.2	6	0.194444
NONHSAG023048.2	6	0.333333
NONHSAG018310.2	6	0.166667
NONHSAG008702.2	6	0.1875
NONHSAG008439.2	6	0.277778
NONHSAG007429.2	6	0.291667
NONHSAG004033.2	6	0.166667
NONHSAG003907.2	6	0.166667
NONHSAG000092.2	6	0.166667
NM_199359	6	0.555556
NM_198159	6	0.236111
NM_178863	6	0.49537
NM_178827	6	0.386905
NM_174900	6	0.28453
NM_152745	6	0.304094
NM_152445	6	0.425926
NM_152307	6	0.219008
NM_138983	6	0.353659
NM_032510	6	0.241898
NM_031901	6	0.555556
NM_025004	6	0.305164
NM_020655	6	0.336391
NM_020209	6	0.298193
NM_019843	6	0.349275
NM_017748	6	0.488263
NM_017669	6	0.284722
NM_017592	6	0.267094
NM_017450	6	0.276042
NM_016270	6	0.307292
NM_015897	6	0.297101
NM_015012	6	0.303797
NM_014800	6	0.281008
NM_014729	6	0.266098
NM_014619	6	0.363868
NM_014110	6	0.267094
NM_007214	6	0.375992
NM_006784	6	0.368766
NM_006546	6	0.297101
NM_006428	6	0.322384
NM_005367	6	0.409091
NM_005139	6	0.370523
NM_004378	6	0.347769
NM_002473	6	0.333333
NM_002467	6	0.247863
NM_001982	6	0.30914
NM_001688	6	0.294776
NM_001345869	6	0.237127
NM_001329996	6	0.39313
NM_001320327	6	0.53125
NM_001317196	6	0.475269
NM_001313858	6	0.368766
NM_001293675	6	0.255274
NM_001291997	6	0.314236
NM_001287529	6	0.392562
NM_001282572	6	0.368766
NM_001282198	6	0.32963
NM_001242956	6	0.324503
NM_001193389	6	0.270701
NM_001170544	6	0.458333
NM_001144074	6	0.306397
NM_001143936	6	0.437908
NM_001142541	6	0.283898
NM_001135101	6	0.347222
NM_001098210	6	0.349275
NM_001093771	6	0.418546
NM_001086521	6	0.331921
NM_001079870	6	0.343434
NM_001042724	6	0.302935
NM_001039211	6	0.322384
NM_001013650	6	0.519608
NM_001008225	6	0.279915
NM_001005745	6	0.349882
NM_001005354	6	0.304136
NM_001002032	6	0.247045
NM_001001580	6	0.319672
NM_000545	6	0.399267
NM_000201	6	0.352778
NONHSAG099303.1	5	0.2
NONHSAG096433.1	5	0
NONHSAG094284.1	5	0.2
NONHSAG076306.1	5	1
NONHSAG073432.1	5	0.25
NONHSAG065447.1	5	0.4
NONHSAG055259.2	5	0.25
NONHSAG046191.2	5	0.4
NONHSAG033999.2	5	0.4
NONHSAG033577.2	5	0.2
NONHSAG026698.2	5	0.466667
NONHSAG026340.2	5	0.342857
NONHSAG026201.2	5	0.24
NONHSAG021879.2	5	0.333333
NONHSAG021557.2	5	0.2
NONHSAG020957.2	5	0.3
NONHSAG020435.2	5	0.3
NONHSAG019046.2	5	0
NONHSAG018554.2	5	0.3
NONHSAG018460.2	5	0.46
NONHSAG018395.2	5	0.2
NONHSAG018296.2	5	0.2
NONHSAG018164.2	5	0.24
NONHSAG012792.2	5	0.2
NONHSAG004812.2	5	0.2
NONHSAG000838.2	5	0.2
NONHSAG000834.2	5	0.4
NM_199122	5	0.325253
NM_194326	5	0.362617
NM_182491	5	0.324051
NM_176818	5	0.372603
NM_173553	5	0.340541
NM_170606	5	0.340146
NM_153365	5	0.302439
NM_152344	5	0.349275
NM_152132	5	0.348
NM_138815	5	0.29404
NM_138428	5	0.457692
NM_138288	5	0.388889
NM_053279	5	0.289744
NM_033168	5	0.334146
NM_032359	5	0.386667
NM_024877	5	0.288
NM_022496	5	0.346809
NM_022337	5	0.315625
NM_021195	5	0.310976
NM_020529	5	0.368067
NM_020243	5	0.372549
NM_018457	5	0.316216
NM_018319	5	0.3125
NM_018101	5	0.412844
NM_017793	5	0.343478
NM_017784	5	0.36875
NM_017775	5	0.295238
NM_017572	5	0.363025
NM_016275	5	0.40339
NM_016032	5	0.363025
NM_015683	5	0.45
NM_015576	5	0.414545
NM_015207	5	0.322449
NM_014844	5	0.318699
NM_014298	5	0.372308
NM_013262	5	0.343478
NM_007031	5	0.267742
NM_006114	5	0.25625
NM_005692	5	0.471667
NM_005230	5	0.413913
NM_004863	5	0.29635
NM_004255	5	0.290683
NM_003755	5	0.277273
NM_003704	5	0.387302
NM_003680	5	0.282707
NM_003290	5	0.367742
NM_003107	5	0.253226
NM_003090	5	0.385714
NM_003075	5	0.288722
NM_003009	5	0.36
NM_002949	5	0.338853
NM_002350	5	0.270707
NM_002268	5	0.310959
NM_002163	5	0.301266
NM_002136	5	0.334307
NM_001784	5	0.339806
NM_001661	5	0.635294
NM_001329704	5	0.242308
NM_001329559	5	0.359322
NM_001321328	5	0.299259
NM_001321240	5	0.261314
NM_001317930	5	0.33813
NM_001289127	5	0.373228
NM_001289126	5	0.297143
NM_001287492	5	0.316239
NM_001284502	5	0.307463
NM_001284257	5	0.258824
NM_001282929	5	0.279518
NM_001256550	5	0.635294
NM_001203245	5	0.355102
NM_001198624	5	0.302439
NM_001166286	5	0.273239
NM_001166119	5	0.295238
NM_001165039	5	0.544526
NM_001159279	5	0.490909
NM_001142530	5	0.317949
NM_001142464	5	0.274074
NM_001134419	5	0.635294
NM_001128224	5	0.330556
NM_001127230	5	0.341748
NM_001126063	5	0.340541
NM_001100873	5	0.340909
NM_001080501	5	0.277419
NM_001077418	5	0.290323
NM_001037494	5	0.33125
NM_001029860	5	0.514729
NM_001025249	5	0.364179
NM_001009552	5	0.386441
NM_001008778	5	0.361905
NM_001003810	5	0.42381
NM_001002857	5	0.268182
NM_000980	5	0.255556
NM_000067	5	0.293651
NONHSAG094129.1	4	0.25
NONHSAG093742.1	4	0.291667
NONHSAG081913.1	4	0.5
NONHSAG081880.1	4	0.583333
NONHSAG076384.1	4	0.5625
NONHSAG074982.1	4	0.4375
NONHSAG074623.1	4	0.46875
NONHSAG073855.1	4	0.333333
NONHSAG072878.1	4	0.5
NONHSAG071611.1	4	0.25
NONHSAG058093.1	4	0
NONHSAG055617.2	4	0.25
NONHSAG054474.2	4	0.25
NONHSAG049339.2	4	0.25
NONHSAG047833.2	4	0
NONHSAG047798.2	4	0.642857
NONHSAG047166.2	4	0.375
NONHSAG046283.2	4	0.5
NONHSAG038453.2	4	0.5
NONHSAG038323.2	4	0.291667
NONHSAG037411.2	4	0
NONHSAG037277.2	4	0.333333
NONHSAG035271.2	4	0.75
NONHSAG031147.2	4	0.375
NONHSAG026719.2	4	0.25
NONHSAG026615.2	4	0.4
NONHSAG025114.2	4	0
NONHSAG024895.2	4	0.25
NONHSAG023028.2	4	0.25
NONHSAG022571.2	4	0.4375
NONHSAG020409.2	4	0
NONHSAG020317.2	4	0.375
NONHSAG019136.2	4	1
NONHSAG018061.2	4	0.25
NONHSAG017577.2	4	0
NONHSAG010348.2	4	0.5
NM_213603	4	0.326087
NM_213566	4	0.311765
NM_207346	4	0.347368
NM_181521	4	0.378049
NM_177542	4	0.276596
NM_175061	4	0.476415
NM_174921	4	0.277778
NM_173506	4	0.296296
NM_153051	4	0.304688
NM_153015	4	0.35
NM_152337	4	0.4
NM_144701	4	0.503289
NM_144574	4	0.386719
NM_138769	4	0.443089
NM_052852	4	0.369231
NM_033198	4	0.289286
NM_032941	4	0.293011
NM_032753	4	0.4375
NM_032725	4	0.341346
NM_030594	4	0.538462
NM_025205	4	0.395349
NM_024881	4	0.416071
NM_024841	4	0.3125
NM_024787	4	0.331967
NM_024607	4	0.288889
NM_024102	4	0.364379
NM_024100	4	0.37963
NM_022373	4	0.303571
NM_022143	4	0.444444
NM_021971	4	0.369048
NM_021034	4	0.361842
NM_018475	4	0.395833
NM_016500	4	0.306818
NM_016399	4	0.492021
NM_016310	4	0.452586
NM_016196	4	0.400641
NM_015969	4	0.291667
NM_015659	4	0.362903
NM_015180	4	0.366788
NM_014686	4	0.454545
NM_014175	4	0.305851
NM_012475	4	0.310484
NM_012414	4	0.385417
NM_007349	4	0.511792
NM_006896	4	0.359756
NM_006830	4	0.341346
NM_006806	4	0.290625
NM_006600	4	0.334906
NM_006396	4	0.44685
NM_006391	4	0.421196
NM_006103	4	0.388889
NM_005257	4	0.328512
NM_004516	4	0.278571
NM_004375	4	0.295455
NM_004039	4	0.36194
NM_003923	4	0.346296
NM_003600	4	0.365079
NM_003574	4	0.475806
NM_003276	4	0.511792
NM_003253	4	0.343985
NM_002945	4	0.422619
NM_002755	4	0.382353
NM_002508	4	0.458678
NM_002480	4	0.4
NM_002245	4	0.352941
NM_002069	4	0.493902
NM_002065	4	0.638889
NM_001640	4	0.414894
NM_001428	4	0.492021
NM_001345907	4	0.401163
NM_001320830	4	0.362903
NM_001320523	4	0.287129
NM_001318712	4	0.331731
NM_001318520	4	0.584532
NM_001317063	4	0.40625
NM_001315530	4	0.3125
NM_001313947	4	0.361111
NM_001311202	4	0.410853
NM_001311	4	0.314815
NM_001308226	4	0.294304
NM_001303462	4	0.35
NM_001303272	4	0.423611
NM_001302883	4	0.372093
NM_001300832	4	0.447761
NM_001300808	4	0.407258
NM_001297754	4	0.360169
NM_001289052	4	0.4375
NM_001288976	4	0.443069
NM_001281786	4	0.348684
NM_001278610	4	0.339744
NM_001277171	4	0.43617
NM_001270880	4	0.392857
NM_001270552	4	0.322674
NM_001270455	4	0.358173
NM_001256875	4	0.35
NM_001243947	4	0.358333
NM_001243271	4	0.343137
NM_001235	4	0.331818
NM_001199251	4	0.401163
NM_001191022	4	0.334091
NM_001185022	4	0.308824
NM_001184979	4	0.397727
NM_001178046	4	0.366667
NM_001168465	4	0.325
NM_001160423	4	0.36
NM_001145524	4	0.366667
NM_001145319	4	0.359756
NM_001144073	4	0.277559
NM_001135055	4	0.356195
NM_001130005	4	0.287879
NM_001110354	4	0.435185
NM_001102668	4	0.366788
NM_001102592	4	0.368132
NM_001099670	4	0.424569
NM_001098787	4	0.320796
NM_001085400	4	0.39951
NM_001042603	4	0.266304
NM_001042472	4	0.378788
NM_001037536	4	0.340909
NM_001018006	4	0.4375
NM_000990	4	0.321429
NM_000983	4	0.463675
NM_000860	4	0.4375
NM_000852	4	0.435345
NM_000478	4	0.55042
NONHSAG099339.1	3	0.333333
NONHSAG087958.1	3	0.333333
NONHSAG085101.1	3	0.333333
NONHSAG084066.1	3	0.666667
NONHSAG084017.1	3	0.666667
NONHSAG082823.1	3	0.333333
NONHSAG081623.1	3	0.416667
NONHSAG076429.1	3	0
NONHSAG076241.1	3	0.466667
NONHSAG073129.1	3	0.666667
NONHSAG072896.1	3	0.333333
NONHSAG072185.1	3	0
NONHSAG070657.1	3	0
NONHSAG065332.1	3	0.407407
NONHSAG056963.1	3	0.444444
NONHSAG056766.1	3	0.4
NONHSAG055246.2	3	0.4
NONHSAG054837.2	3	0.333333
NONHSAG051510.2	3	0
NONHSAG048309.2	3	0.333333
NONHSAG047801.2	3	1
NONHSAG044128.2	3	0.416667
NONHSAG037241.2	3	0.333333
NONHSAG037032.2	3	0
NONHSAG034030.2	3	0.333333
NONHSAG031577.2	3	0.380952
NONHSAG026709.2	3	0
NONHSAG025894.2	3	0
NONHSAG025760.2	3	0
NONHSAG025185.2	3	0.416667
NONHSAG024670.2	3	0
NONHSAG024462.2	3	0.333333
NONHSAG024344.2	3	0.444444
NONHSAG021182.2	3	0.333333
NONHSAG021114.2	3	0
NONHSAG020447.2	3	0.333333
NONHSAG017519.2	3	0
NONHSAG017190.2	3	0
NONHSAG016248.2	3	0.333333
NONHSAG015050.2	3	0.5
NONHSAG012594.2	3	0.333333
NONHSAG010388.2	3	0.5
NONHSAG009888.2	3	0.555556
NONHSAG007838.2	3	0
NONHSAG007593.2	3	0.4
NONHSAG002931.2	3	0
NM_198077	3	0.448718
NM_181725	3	0.478261
NM_181514	3	0.3625
NM_181508	3	0.360656
NM_181485	3	0.356322
NM_172251	3	0.408602
NM_153322	3	0.403704
NM_145866	3	0.375
NM_144770	3	0.552846
NM_138572	3	0.504505
NM_138501	3	0.347826
NM_138417	3	0.476852
NM_133264	3	0.405063
NM_058169	3	0.409836
NM_052850	3	0.5
NM_032856	3	0.433333
NM_032272	3	0.545977
NM_032193	3	0.361111
NM_031991	3	0.384058
NM_031463	3	0.4
NM_025160	3	0.512195
NM_024667	3	0.457143
NM_024656	3	0.436508
NM_024422	3	0.426282
NM_023009	3	0.494949
NM_022965	3	0.44086
NM_022767	3	0.474747
NM_022726	3	0.409091
NM_022493	3	0.474255
NM_022488	3	0.476852
NM_022476	3	0.436782
NM_021008	3	0.606061
NM_020699	3	0.398693
NM_020158	3	0.439024
NM_019891	3	0.433333
NM_019089	3	0.5
NM_019037	3	0.430348
NM_019027	3	0.358333
NM_018841	3	0.413793
NM_018660	3	0.395833
NM_018455	3	0.388889
NM_018051	3	0.465409
NM_018019	3	0.369565
NM_017971	3	0.444444
NM_017921	3	0.45614
NM_017907	3	0.46732
NM_017666	3	0.492754
NM_016946	3	0.412844
NM_016166	3	0.454545
NM_016068	3	0.634409
NM_016055	3	0.375
NM_016009	3	0.403846
NM_015971	3	0.433333
NM_015726	3	0.352941
NM_015658	3	0.365079
NM_015399	3	0.424242
NM_015201	3	0.477663
NM_014646	3	0.333333
NM_014392	3	0.454023
NM_014159	3	0.432749
NM_014071	3	0.414815
NM_013321	3	0.391304
NM_012469	3	0.442786
NM_012232	3	0.409639
NM_007284	3	0.457045
NM_007236	3	0.486667
NM_007170	3	0.416667
NM_006868	3	0.479167
NM_006844	3	0.333333
NM_006591	3	0.369048
NM_006349	3	0.476852
NM_006242	3	0.388889
NM_006223	3	0.333333
NM_006184	3	0.504854
NM_005888	3	0.518519
NM_005796	3	0.41453
NM_005370	3	0.555556
NM_005138	3	0.5
NM_005080	3	0.333333
NM_005022	3	0.380952
NM_004589	3	0.474474
NM_004561	3	0.462366
NM_004424	3	0.454545
NM_004331	3	0.46
NM_004279	3	0.461538
NM_004181	3	0.409091
NM_004085	3	0.385057
NM_003983	3	0.395833
NM_003930	3	0.396825
NM_003852	3	0.509804
NM_003321	3	0.376471
NM_003258	3	0.572072
NM_003255	3	0.410853
NM_003244	3	0.429952
NM_002950	3	0.436508
NM_002902	3	0.614035
NM_002834	3	0.384615
NM_002812	3	0.478142
NM_002696	3	0.449275
NM_002137	3	0.44086
NM_002085	3	0.348148
NM_001916	3	0.352941
NM_001732	3	0.472222
NM_001618	3	0.333333
NM_001436	3	0.382114
NM_001357	3	0.44086
NM_001330209	3	0.490909
NM_001330200	3	0.365079
NM_001329799	3	0.418182
NM_001326306	3	0.385965
NM_001323075	3	0.833333
NM_001321706	3	0.333333
NM_001321705	3	0.358974
NM_001321174	3	0.407407
NM_001321173	3	0.377778
NM_001320269	3	0.395833
NM_001319072	3	0.372549
NM_001317771	3	0.472868
NM_001308312	3	0.666667
NM_001308231	3	0.641026
NM_001308025	3	0.634409
NM_001307977	3	0.376344
NM_001304829	3	0.552846
NM_001303264	3	0.377778
NM_001300965	3	0.613861
NM_001300925	3	0.369565
NM_001300839	3	0.54955
NM_001300838	3	0.462366
NM_001300733	3	0.473118
NM_001300722	3	0.37037
NM_001297566	3	0.5
NM_001292045	3	0.551282
NM_001286111	3	0.444444
NM_001284253	3	0.379845
NM_001282985	3	0.375
NM_001282982	3	0.504505
NM_001277155	3	0.424837
NM_001272066	3	0.407714
NM_001272007	3	0.380952
NM_001271608	3	0.444444
NM_001257964	3	0.484127
NM_001256339	3	0.492754
NM_001253382	3	0.450617
NM_001212	3	0.480702
NM_001206797	3	0.35
NM_001204284	3	0.333333
NM_001199174	3	0.378995
NM_001168280	3	0.439716
NM_001166691	3	0.454023
NM_001164319	3	0.666667
NM_001146260	3	0.469136
NM_001145445	3	0.535354
NM_001145425	3	0.395833
NM_001144012	3	0.469697
NM_001143976	3	0.535354
NM_001143780	3	0.49697
NM_001142293	3	0.421687
NM_001139441	3	0.478261
NM_001135806	3	0.394737
NM_001134476	3	0.348485
NM_001127688	3	0.490909
NM_001124756	3	0.362745
NM_001122957	3	0.333333
NM_001113324	3	0.333333
NM_001112736	3	0.573333
NM_001111097	3	0.416667
NM_001102653	3	0.36478
NM_001093772	3	0.449275
NM_001089591	3	0.413502
NM_001083614	3	0.405405
NM_001080392	3	0.448889
NM_001079871	3	0.435185
NM_001079807	3	0.46
NM_001048241	3	0.361111
NM_001037283	3	0.463768
NM_001032293	3	0.433333
NM_001031734	3	0.415638
NM_001024662	3	0.497222
NM_001011546	3	0.382716
NM_001001661	3	0.391975
NM_000970	3	0.395556
NM_000941	3	0.368056
NM_000286	3	0.492424
NM_000268	3	0.474747
NONHSAG103937.1	2	0
NONHSAG098691.1	2	0
NONHSAG097150.1	2	0
NONHSAG096054.1	2	0
NONHSAG076620.1	2	0.5
NONHSAG076592.1	2	0
NONHSAG075906.1	2	0.666667
NONHSAG071409.1	2	0
NONHSAG056168.1	2	0
NONHSAG055056.2	2	0
NONHSAG054583.2	2	0.5
NONHSAG051493.2	2	0
NONHSAG050071.2	2	0
NONHSAG048936.2	2	0
NONHSAG046936.2	2	0
NONHSAG046808.2	2	0.666667
NONHSAG044810.2	2	0.5
NONHSAG043680.2	2	0
NONHSAG038328.2	2	0
NONHSAG037429.2	2	0
NONHSAG035155.2	2	0
NONHSAG033964.2	2	0
NONHSAG032337.2	2	0
NONHSAG031521.2	2	0.5
NONHSAG026744.2	2	0
NONHSAG026271.2	2	0
NONHSAG026252.2	2	0
NONHSAG024955.2	2	0.5
NONHSAG024829.2	2	0
NONHSAG024332.2	2	0
NONHSAG023111.2	2	0
NONHSAG022459.2	2	0
NONHSAG020019.2	2	0
NONHSAG018981.2	2	0.5
NONHSAG018292.2	2	0
NONHSAG016644.2	2	0.625
NONHSAG015898.2	2	0
NONHSAG015724.2	2	0
NONHSAG015309.2	2	0
NONHSAG014540.2	2	0
NONHSAG011915.2	2	0
NONHSAG011103.2	2	0
NONHSAG010393.2	2	0.5625
NONHSAG010330.2	2	0
NONHSAG010319.2	2	0.5
NONHSAG009841.2	2	0.5
NONHSAG009152.2	2	0
NONHSAG004672.2	2	0
NONHSAG004029.2	2	0
NONHSAG003945.2	2	0.5
NONHSAG002882.2	2	0
NONHSAG002082.2	2	0
NONHSAG001010.2	2	1
NONHSAG000980.2	2	0.5
NONHSAG000304.2	2	0.5
NM_207111	2	0.617647
NM_207044	2	0.75
NM_206538	2	0.534483
NM_203499	2	0.519231
NM_203433	2	0.5
NM_201559	2	0.5
NM_201436	2	0.508197
NM_201412	2	0.5
NM_194279	2	0.72093
NM_182679	2	0.636364
NM_182641	2	0.5
NM_181733	2	0.533333
NM_181308	2	0.65
NM_173654	2	0.53125
NM_173549	2	0.6875
NM_173531	2	0.611111
NM_173481	2	0.625
NM_173470	2	0.576923
NM_173156	2	0.535714
NM_170601	2	0.5
NM_153369	2	0.5
NM_153358	2	0.75
NM_152992	2	0.527273
NM_152743	2	0.536145
NM_152544	2	0.513514
NM_152293	2	0.56338
NM_152269	2	0.529412
NM_152268	2	0.694444
NM_152233	2	0.711957
NM_148173	2	0.5
NM_145861	2	0.556818
NM_145291	2	0.710227
NM_145288	2	0.590909
NM_144498	2	0.5
NM_139161	2	0.5
NM_138471	2	0.5
NM_138447	2	0.625
NM_138352	2	0.5
NM_138300	2	0.517857
NM_133459	2	0.625
NM_133265	2	0.666667
NM_130769	2	0.589744
NM_080821	2	0.590909
NM_080732	2	0.53125
NM_052960	2	0.636364
NM_033395	2	0.604651
NM_032881	2	0.5375
NM_032873	2	0.517241
NM_032784	2	0.5
NM_032521	2	0.547619
NM_032409	2	0.78
NM_032352	2	0.5
NM_032335	2	0.520833
NM_032195	2	0.5
NM_031492	2	0.694444
NM_031412	2	0.583333
NM_031286	2	0.5
NM_031284	2	0.517857
NM_030636	2	0.553571
NM_030634	2	0.569444
NM_025222	2	0.5
NM_024804	2	0.5
NM_024674	2	0.515152
NM_024068	2	0.75
NM_023935	2	0.545455
NM_023934	2	0.5
NM_023008	2	0.5
NM_023007	2	0.566667
NM_023004	2	0.78
NM_022758	2	0.54
NM_022163	2	0.556338
NM_022075	2	0.5
NM_021243	2	0.535714
NM_021214	2	0.541667
NM_021128	2	0.722222
NM_020701	2	0.527778
NM_020119	2	0.560606
NM_019601	2	0.521739
NM_018238	2	0.55
NM_018137	2	0.5
NM_018096	2	0.516667
NM_017846	2	0.513158
NM_017813	2	0.5
NM_017758	2	0.5
NM_017668	2	0.5
NM_017458	2	0.766667
NM_016820	2	0.605263
NM_016545	2	0.611111
NM_016535	2	0.5
NM_016437	2	0.535714
NM_016343	2	0.555556
NM_016074	2	0.65625
NM_016024	2	0.541096
NM_015987	2	0.54
NM_015966	2	0.5
NM_015965	2	0.625
NM_015913	2	0.6
NM_015508	2	0.611111
NM_015380	2	0.56
NM_015338	2	0.5
NM_015083	2	0.511111
NM_014865	2	0.5
NM_014851	2	0.527778
NM_014727	2	0.544776
NM_014503	2	0.5
NM_014484	2	0.75
NM_014463	2	0.602041
NM_014388	2	0.559322
NM_014258	2	0.581967
NM_014255	2	0.895604
NM_014184	2	0.571429
NM_013337	2	0.5
NM_013313	2	0.5
NM_012470	2	0.55
NM_012459	2	0.5
NM_012450	2	0.55
NM_012322	2	0.642857
NM_012183	2	0.75
NM_012123	2	0.55
NM_007278	2	0.553571
NM_007212	2	0.6
NM_007108	2	0.75
NM_006876	2	0.5
NM_006833	2	0.806818
NM_006801	2	0.5
NM_006743	2	0.5625
NM_006708	2	0.527778
NM_006700	2	0.5
NM_006520	2	0.5
NM_006516	2	0.666667
NM_006466	2	0.556338
NM_006454	2	0.636364
NM_006435	2	0.590909
NM_006386	2	0.517857
NM_006360	2	0.72093
NM_006342	2	0.583333
NM_006292	2	0.534884
NM_006233	2	0.52381
NM_006118	2	0.78
NM_006110	2	0.534884
NM_006035	2	0.5
NM_006012	2	0.559322
NM_005819	2	0.694444
NM_005804	2	0.513889
NM_005776	2	0.541096
NM_005768	2	0.597222
NM_005762	2	0.5
NM_005723	2	0.529412
NM_005659	2	0.5
NM_005643	2	0.521739
NM_005558	2	0.533333
NM_005548	2	0.6
NM_005534	2	0.5
NM_005224	2	0.5
NM_005190	2	0.520548
NM_005121	2	0.650943
NM_005105	2	0.5
NM_005044	2	0.578125
NM_004914	2	0.533333
NM_004905	2	0.5
NM_004898	2	0.694444
NM_004710	2	0.522727
NM_004656	2	0.5
NM_004433	2	0.5
NM_004251	2	0.536585
NM_004075	2	0.532258
NM_003969	2	0.531915
NM_003953	2	0.590909
NM_003940	2	0.529412
NM_003909	2	0.662651
NM_003864	2	0.571429
NM_003816	2	0.613636
NM_003801	2	0.696078
NM_003769	2	0.604938
NM_003609	2	0.589744
NM_003595	2	0.510204
NM_003565	2	0.5
NM_003488	2	0.5
NM_003478	2	0.55303
NM_003370	2	0.5
NM_003362	2	0.5
NM_003222	2	0.527778
NM_003211	2	0.7
NM_003168	2	0.65625
NM_003156	2	0.55
NM_003134	2	0.555556
NM_003132	2	0.516667
NM_003016	2	0.548387
NM_002999	2	0.511111
NM_002966	2	0.5
NM_002880	2	0.75
NM_002875	2	0.519231
NM_002773	2	0.6875
NM_002657	2	0.538462
NM_002568	2	0.602041
NM_002461	2	0.516949
NM_002436	2	0.8
NM_002296	2	0.553571
NM_002293	2	0.5
NM_002264	2	0.523077
NM_002129	2	0.538462
NM_002106	2	0.583333
NM_002076	2	0.670732
NM_002039	2	0.5
NM_001975	2	0.642857
NM_001947	2	0.549296
NM_001943	2	0.545455
NM_001901	2	0.578125
NM_001861	2	0.75
NM_001762	2	0.556818
NM_001717	2	0.5
NM_001624	2	0.5
NM_001429	2	0.5625
NM_001346409	2	0.583333
NM_001330492	2	0.583333
NM_001329738	2	0.583333
NM_001329609	2	0.55
NM_001329399	2	0.574074
NM_001324363	2	0.611111
NM_001323960	2	0.75
NM_001323538	2	0.529412
NM_001321238	2	0.538462
NM_001320941	2	0.529412
NM_001320708	2	0.54
NM_001320571	2	0.666667
NM_001320220	2	0.5
NM_001319245	2	0.666667
NM_001319169	2	0.666667
NM_001318942	2	0.55303
NM_001318771	2	0.5
NM_001318494	2	0.666667
NM_001318367	2	0.5
NM_001318031	2	0.642857
NM_001317947	2	0.666667
NM_001317859	2	0.513889
NM_001317406	2	0.517857
NM_001317075	2	0.547368
NM_001316944	2	0.5
NM_001308445	2	0.613636
NM_001305455	2	0.539062
NM_001305142	2	0.5
NM_001304530	2	0.5
NM_001303095	2	0.525316
NM_001303061	2	0.550847
NM_001291582	2	0.730769
NM_001290222	2	0.6
NM_001290216	2	0.566038
NM_001289746	2	0.6875
NM_001289111	2	0.589286
NM_001289096	2	0.5
NM_001286585	2	0.5
NM_001286265	2	0.574074
NM_001284239	2	0.5
NM_001284207	2	0.514286
NM_001282764	2	0.5
NM_001282568	2	0.6
NM_001282233	2	0.5
NM_001279356	2	0.52381
NM_001278379	2	0.5
NM_001278302	2	0.565789
NM_001276503	2	0.516393
NM_001276271	2	0.510204
NM_001276253	2	0.642857
NM_001272011	2	0.5
NM_001271097	2	0.522222
NM_001270979	2	0.527778
NM_001270960	2	0.6
NM_001267810	2	0.806818
NM_001265612	2	0.604651
NM_001256413	2	0.567568
NM_001256186	2	0.535714
NM_001252197	2	0.75
NM_001243759	2	0.560606
NM_001243076	2	0.5
NM_001242804	2	0.5
NM_001242701	2	0.559524
NM_001206917	2	0.75
NM_001206799	2	0.531915
NM_001204863	2	0.583333
NM_001204827	2	0.625
NM_001204510	2	0.545455
NM_001202498	2	0.636364
NM_001202	2	0.5
NM_001201536	2	0.694444
NM_001199480	2	0.694444
NM_001199252	2	0.730769
NM_001197	2	0.5
NM_001195483	2	0.512987
NM_001195302	2	0.5
NM_001193502	2	0.5
NM_001190415	2	0.545455
NM_001188	2	0.5
NM_001184990	2	0.5
NM_001173465	2	0.513158
NM_001172624	2	0.583333
NM_001171944	2	0.517857
NM_001170570	2	0.65
NM_001166392	2	0.521739
NM_001165417	2	0.613636
NM_001164269	2	0.8
NM_001163940	2	0.571429
NM_001159542	2	0.5
NM_001146343	2	0.5
NM_001146152	2	0.52381
NM_001145432	2	0.642857
NM_001145426	2	0.545455
NM_001142806	2	0.525316
NM_001142289	2	0.642857
NM_001137675	2	0.616667
NM_001136203	2	0.666667
NM_001136202	2	0.596774
NM_001135700	2	0.72093
NM_001135214	2	0.566038
NM_001134442	2	0.5625
NM_001130725	2	0.55
NM_001128921	2	0
NM_001128595	2	0.55
NM_001114171	2	0.5
NM_001113361	2	0.527027
NM_001105663	2	0.545455
NM_001101662	2	0.5
NM_001100430	2	0.666667
NM_001099645	2	0.535714
NM_001081550	2	0.5
NM_001079809	2	0.5
NM_001079521	2	0.722222
NM_001077489	2	0.54
NM_001077242	2	0.5
NM_001039589	2	0.55
NM_001039465	2	0.5
NM_001033082	2	0.533333
NM_001029955	2	0.5
NM_001024844	2	0.791667
NM_001020	2	0.5
NM_001018139	2	0.571429
NM_001012	2	0.5
NM_001008393	2	0.527778
NM_001007228	2	0.666667
NM_001003796	2	0.5
NM_001003	2	0.5
NM_001001994	2	0.530612
NM_001001872	2	0.589744
NM_000986	2	0.571429
NM_000969	2	0.5625
NM_000915	2	0
NM_000819	2	0.8
NM_000746	2	0.696429
NM_000365	2	0.6875
NONHSAG098734.1	1	0
NONHSAG098648.1	1	0
NONHSAG094422.1	1	0
NONHSAG087945.1	1	0
NONHSAG083729.1	1	0
NONHSAG083604.1	1	0
NONHSAG081752.1	1	0
NONHSAG076546.1	1	0
NONHSAG076430.1	1	0
NONHSAG076370.1	1	0
NONHSAG076294.1	1	0
NONHSAG076244.1	1	0
NONHSAG075945.1	1	0
NONHSAG073856.1	1	0
NONHSAG073667.1	1	0
NONHSAG073462.1	1	0
NONHSAG072876.1	1	0
NONHSAG072088.1	1	0
NONHSAG069089.1	1	0
NONHSAG065288.1	1	0
NONHSAG065226.1	1	0
NONHSAG058462.1	1	0
NONHSAG056872.1	1	0
NONHSAG055587.2	1	0
NONHSAG055370.2	1	0
NONHSAG055196.2	1	0
NONHSAG054814.2	1	0
NONHSAG054156.2	1	0
NONHSAG051519.2	1	0
NONHSAG050588.2	1	0
NONHSAG049094.2	1	0
NONHSAG048343.2	1	0
NONHSAG048051.2	1	0
NONHSAG048008.2	1	0
NONHSAG047660.2	1	0
NONHSAG047363.2	1	0
NONHSAG046858.2	1	0
NONHSAG046852.2	1	0
NONHSAG045768.2	1	0
NONHSAG044058.2	1	0
NONHSAG043632.2	1	0
NONHSAG043287.2	1	0
NONHSAG039040.2	1	0
NONHSAG038876.2	1	0
NONHSAG037801.2	1	0
NONHSAG037318.2	1	0
NONHSAG036617.2	1	0
NONHSAG036403.2	1	0
NONHSAG035071.2	1	0
NONHSAG034811.2	1	0
NONHSAG034391.2	1	0
NONHSAG034251.2	1	0
NONHSAG033698.2	1	0
NONHSAG033689.2	1	0
NONHSAG033533.2	1	0
NONHSAG033516.2	1	0
NONHSAG033366.2	1	0
NONHSAG033265.2	1	0
NONHSAG033049.2	1	0
NONHSAG032994.2	1	0
NONHSAG032224.2	1	0
NONHSAG031973.2	1	0
NONHSAG031681.2	1	0
NONHSAG031635.2	1	0
NONHSAG031524.2	1	0
NONHSAG031142.2	1	0
NONHSAG031141.2	1	0
NONHSAG026597.2	1	0
NONHSAG026149.2	1	0
NONHSAG025668.2	1	0
NONHSAG025104.2	1	0
NONHSAG024913.2	1	0
NONHSAG024693.2	1	0
NONHSAG024692.2	1	0
NONHSAG024593.2	1	0
NONHSAG024501.2	1	0
NONHSAG024397.2	1	0
NONHSAG024391.2	1	0
NONHSAG024386.2	1	0
NONHSAG024360.2	1	0
NONHSAG024330.2	1	0
NONHSAG024318.2	1	0
NONHSAG024307.2	1	0
NONHSAG024282.2	1	0
NONHSAG023942.2	1	0
NONHSAG023878.2	1	0
NONHSAG023652.2	1	0
NONHSAG023043.2	1	0
NONHSAG022743.2	1	0
NONHSAG021569.2	1	0
NONHSAG021420.2	1	0
NONHSAG020940.2	1	0
NONHSAG020703.2	1	0
NONHSAG020020.2	1	0
NONHSAG019770.2	1	0
NONHSAG018626.2	1	0
NONHSAG018449.2	1	0
NONHSAG018411.2	1	0
NONHSAG018328.2	1	0
NONHSAG018322.2	1	0
NONHSAG017573.2	1	0
NONHSAG017185.2	1	0
NONHSAG017058.2	1	0
NONHSAG016614.2	1	0
NONHSAG014701.2	1	0
NONHSAG014470.2	1	0
NONHSAG014457.2	1	0
NONHSAG012313.2	1	0
NONHSAG011090.2	1	0
NONHSAG009814.2	1	0
NONHSAG009102.2	1	0
NONHSAG008605.2	1	0
NONHSAG007363.2	1	0
NONHSAG007351.2	1	0
NONHSAG004799.2	1	0
NONHSAG004545.2	1	0
NONHSAG003441.2	1	0
NONHSAG003262.2	1	0
NONHSAG003096.2	1	0
NONHSAG002891.2	1	0
NONHSAG000787.2	1	0
NONHSAG000487.2	1	0
NONHSAG000467.2	1	0
NONHSAG000116.2	1	0
NM_212550	1	0
NM_207518	1	0
NM_207344	1	0
NM_207168	1	0
NM_203283	1	0
NM_201517	1	0
NM_201437	1	0
NM_201277	1	0
NM_199054	1	0
NM_199044	1	0
NM_198976	1	0
NM_198902	1	0
NM_198437	1	0
NM_198088	1	0
NM_198066	1	0
NM_194280	1	0
NM_194261	1	0
NM_184041	1	0
NM_182931	1	0
NM_182776	1	0
NM_182752	1	0
NM_182685	1	0
NM_182547	1	0
NM_181890	1	0
NM_181783	1	0
NM_181721	1	0
NM_181341	1	0
NM_181335	1	0
NM_178564	1	0
NM_178500	1	0
NM_178191	1	0
NM_178190	1	0
NM_177989	1	0
NM_177540	1	0
NM_177423	1	0
NM_177401	1	0
NM_175852	1	0
NM_175839	1	0
NM_175614	1	0
NM_175573	1	0
NM_175058	1	0
NM_174893	1	0
NM_173834	1	0
NM_173824	1	0
NM_173814	1	0
NM_173566	1	0
NM_173165	1	0
NM_173084	1	0
NM_172350	1	0
NM_170784	1	0
NM_170707	1	0
NM_153635	1	0
NM_153616	1	0
NM_153613	1	0
NM_153477	1	0
NM_153273	1	0
NM_153263	1	0
NM_153260	1	0
NM_153042	1	0
NM_152837	1	0
NM_152773	1	0
NM_152680	1	0
NM_152609	1	0
NM_152511	1	0
NM_152496	1	0
NM_152274	1	0
NM_152243	1	0
NM_145804	1	0
NM_145648	1	0
NM_145044	1	0
NM_144683	1	0
NM_144497	1	0
NM_139132	1	0
NM_138689	1	0
NM_138446	1	0
NM_138421	1	0
NM_138350	1	0
NM_138330	1	0
NM_133452	1	0
NM_130807	1	0
NM_080911	1	0
NM_080796	1	0
NM_080764	1	0
NM_080746	1	0
NM_080743	1	0
NM_080626	1	0
NM_080593	1	0
NM_080430	1	0
NM_058219	1	0
NM_054026	1	0
NM_052937	1	0
NM_052935	1	0
NM_033661	1	0
NM_033630	1	0
NM_033420	1	0
NM_033415	1	0
NM_033319	1	0
NM_033140	1	0
NM_033083	1	0
NM_032829	1	0
NM_032801	1	0
NM_032796	1	0
NM_032683	1	0
NM_032408	1	0
NM_032382	1	0
NM_032360	1	0
NM_032349	1	0
NM_032343	1	0
NM_032332	1	0
NM_032331	1	0
NM_032320	1	0
NM_032295	1	0
NM_032120	1	0
NM_031937	1	0
NM_031925	1	0
NM_031485	1	0
NM_031298	1	0
NM_031287	1	0
NM_031203	1	0
NM_030928	1	0
NM_030918	1	0
NM_030877	1	0
NM_030815	1	0
NM_030752	1	0
NM_025251	1	0
NM_025219	1	0
NM_025154	1	0
NM_025151	1	0
NM_025126	1	0
NM_025080	1	0
NM_025069	1	0
NM_025010	1	0
NM_024829	1	0
NM_024706	1	0
NM_024683	1	0
NM_024675	1	0
NM_024664	1	0
NM_024640	1	0
NM_024613	1	0
NM_024591	1	0
NM_024295	1	0
NM_024292	1	0
NM_024098	1	0
NM_024095	1	0
NM_024094	1	0
NM_024079	1	0
NM_024078	1	0
NM_024067	1	0
NM_023936	1	0
NM_023033	1	0
NM_023001	1	0
NM_022845	1	0
NM_022839	1	0
NM_022786	1	0
NM_022752	1	0
NM_022750	1	0
NM_022719	1	0
NM_022491	1	0
NM_022366	1	0
NM_022059	1	0
NM_022044	1	0
NM_021991	1	0
NM_021943	1	0
NM_021826	1	0
NM_021629	1	0
NM_021626	1	0
NM_021260	1	0
NM_021205	1	0
NM_021174	1	0
NM_021127	1	0
NM_021090	1	0
NM_021075	1	0
NM_021052	1	0
NM_020741	1	0
NM_020649	1	0
NM_020466	1	0
NM_020457	1	0
NM_020205	1	0
NM_019600	1	0
NM_019086	1	0
NM_019079	1	0
NM_019070	1	0
NM_018997	1	0
NM_018975	1	0
NM_018959	1	0
NM_018944	1	0
NM_018703	1	0
NM_018683	1	0
NM_018440	1	0
NM_018360	1	0
NM_018352	1	0
NM_018346	1	0
NM_018309	1	0
NM_018304	1	0
NM_018230	1	0
NM_018202	1	0
NM_018184	1	0
NM_018135	1	0
NM_018128	1	0
NM_018126	1	0
NM_018115	1	0
NM_018105	1	0
NM_018061	1	0
NM_017916	1	0
NM_017909	1	0
NM_017860	1	0
NM_017831	1	0
NM_017825	1	0
NM_017780	1	0
NM_017742	1	0
NM_017622	1	0
NM_017515	1	0
NM_017448	1	0
NM_017437	1	0
NM_017410	1	0
NM_016648	1	0
NM_016538	1	0
NM_016531	1	0
NM_016505	1	0
NM_016417	1	0
NM_016404	1	0
NM_016401	1	0
NM_016395	1	0
NM_016360	1	0
NM_016286	1	0
NM_016271	1	0
NM_016258	1	0
NM_016213	1	0
NM_016146	1	0
NM_016139	1	0
NM_016126	1	0
NM_016101	1	0
NM_016097	1	0
NM_016077	1	0
NM_016072	1	0
NM_016063	1	0
NM_016038	1	0
NM_016022	1	0
NM_016021	1	0
NM_016002	1	0
NM_015949	1	0
NM_015871	1	0
NM_015703	1	0
NM_015688	1	0
NM_015596	1	0
NM_015541	1	0
NM_015493	1	0
NM_015480	1	0
NM_015474	1	0
NM_015454	1	0
NM_015420	1	0
NM_015394	1	0
NM_015379	1	0
NM_015373	1	0
NM_015368	1	0
NM_015344	1	0
NM_015329	1	0
NM_015318	1	0
NM_015154	1	0
NM_015139	1	0
NM_015117	1	0
NM_015015	1	0
NM_014830	1	0
NM_014827	1	0
NM_014764	1	0
NM_014683	1	0
NM_014663	1	0
NM_014624	1	0
NM_014602	1	0
NM_014504	1	0
NM_014458	1	0
NM_014454	1	0
NM_014329	1	0
NM_014325	1	0
NM_014280	1	0
NM_014239	1	0
NM_014174	1	0
NM_014169	1	0
NM_014167	1	0
NM_014047	1	0
NM_014016	1	0
NM_013446	1	0
NM_013375	1	0
NM_013302	1	0
NM_013242	1	0
NM_012461	1	0
NM_012437	1	0
NM_012393	1	0
NM_012346	1	0
NM_012336	1	0
NM_012331	1	0
NM_012297	1	0
NM_012289	1	0
NM_012288	1	0
NM_012248	1	0
NM_012192	1	0
NM_012142	1	0
NM_012138	1	0
NM_012084	1	0
NM_007362	1	0
NM_007359	1	0
NM_007358	1	0
NM_007260	1	0
NM_007235	1	0
NM_007222	1	0
NM_007104	1	0
NM_007065	1	0
NM_007062	1	0
NM_006958	1	0
NM_006875	1	0
NM_006870	1	0
NM_006837	1	0
NM_006642	1	0
NM_006513	1	0
NM_006503	1	0
NM_006500	1	0
NM_006461	1	0
NM_006460	1	0
NM_006410	1	0
NM_006402	1	0
NM_006397	1	0
NM_006390	1	0
NM_006332	1	0
NM_006321	1	0
NM_006319	1	0
NM_006306	1	0
NM_006304	1	0
NM_006230	1	0
NM_006197	1	0
NM_006156	1	0
NM_006116	1	0
NM_006113	1	0
NM_006076	1	0
NM_006029	1	0
NM_005952	1	0
NM_005934	1	0
NM_005918	1	0
NM_005895	1	0
NM_005891	1	0
NM_005868	1	0
NM_005837	1	0
NM_005809	1	0
NM_005778	1	0
NM_005773	1	0
NM_005744	1	0
NM_005656	1	0
NM_005627	1	0
NM_005620	1	0
NM_005526	1	0
NM_005507	1	0
NM_005481	1	0
NM_005439	1	0
NM_005371	1	0
NM_005348	1	0
NM_005339	1	0
NM_005326	1	0
NM_005319	1	0
NM_005318	1	0
NM_005302	1	0
NM_005258	1	0
NM_005216	1	0
NM_005125	1	0
NM_005079	1	0
NM_005013	1	0
NM_005008	1	0
NM_005001	1	0
NM_004985	1	0
NM_004964	1	0
NM_004884	1	0
NM_004860	1	0
NM_004823	1	0
NM_004813	1	0
NM_004720	1	0
NM_004701	1	0
NM_004699	1	0
NM_004651	1	0
NM_004634	1	0
NM_004593	1	0
NM_004559	1	0
NM_004555	1	0
NM_004549	1	0
NM_004545	1	0
NM_004541	1	0
NM_004515	1	0
NM_004507	1	0
NM_004492	1	0
NM_004489	1	0
NM_004454	1	0
NM_004451	1	0
NM_004401	1	0
NM_004398	1	0
NM_004352	1	0
NM_004343	1	0
NM_004278	1	0
NM_004155	1	0
NM_004124	1	0
NM_004095	1	0
NM_003994	1	0
NM_003973	1	0
NM_003955	1	0
NM_003910	1	0
NM_003793	1	0
NM_003753	1	0
NM_003683	1	0
NM_003611	1	0
NM_003596	1	0
NM_003514	1	0
NM_003463	1	0
NM_003435	1	0
NM_003407	1	0
NM_003405	1	0
NM_003379	1	0
NM_003365	1	0
NM_003347	1	0
NM_003324	1	0
NM_003214	1	0
NM_003200	1	0
NM_003185	1	0
NM_003145	1	0
NM_003093	1	0
NM_003091	1	0
NM_003083	1	0
NM_003074	1	0
NM_003017	1	0
NM_002970	1	0
NM_002952	1	0
NM_002892	1	0
NM_002882	1	0
NM_002858	1	0
NM_002856	1	0
NM_002795	1	0
NM_002745	1	0
NM_002415	1	0
NM_002401	1	0
NM_002370	1	0
NM_002337	1	0
NM_002336	1	0
NM_002291	1	0
NM_002205	1	0
NM_002165	1	0
NM_002080	1	0
NM_002033	1	0
NM_001997	1	0
NM_001969	1	0
NM_001934	1	0
NM_001921	1	0
NM_001908	1	0
NM_001866	1	0
NM_001634	1	0
NM_001431	1	0
NM_001416	1	0
NM_001375	1	0
NM_001361	1	0
NM_001346432	1	0
NM_001346268	1	0
NM_001346142	1	0
NM_001346140	1	0
NM_001346105	1	0
NM_001346043	1	0
[truncated: 322 more rows]
