# Supplementary material for: DNA methylation signature of long noncoding RNA genes during human pre-implantation embryonic development
Source: Oncotarget. 2017 May 23;8(34):56829–38. doi: 10.18632/oncotarget.18072 (PMC5593605; doi:10.18632/oncotarget.18072)
Supplement: Supplementary file 5 [file oncotarget-08-56829-s005.xlsx]

## Sheet: Sheet1
Category	Term	Count	%	P-value	Fold enrichment	Bonferroni	Benjamini	FDR
GOTERM_BP_DIRECT	GO:0006364~rRNA processing	65	3.85071	1.93e-18	3.34232	8.31e-15	8.31e-15	3.61e-15
GOTERM_BP_DIRECT	GO:0006413~translational initiation	49	2.90284	3.21e-17	3.93571	1.38e-13	6.91e-14	6e-14
GOTERM_BP_DIRECT	GO:0006412~translation	64	3.79147	6.87e-14	2.7836	2.96e-10	9.88e-11	1.29e-10
GOTERM_BP_DIRECT	GO:0000184~nuclear-transcribed mRNA catabolic process, nonsense-mediated decay	40	2.36967	4.12e-13	3.6988	1.78e-09	4.44e-10	7.72e-10
GOTERM_BP_DIRECT	GO:0006614~SRP-dependent cotranslational protein targeting to membrane	35	2.07346	5.3e-13	4.09721	2.28e-09	4.57e-10	9.92e-10
GOTERM_BP_DIRECT	GO:0019083~viral transcription	37	2.19194	6.26e-12	3.63523	2.7e-08	4.5e-09	1.17e-08
GOTERM_BP_DIRECT	GO:0000398~mRNA splicing, via spliceosome	51	3.02133	1.17e-09	2.52793	5.06e-06	7.22e-07	2.2e-06
GOTERM_BP_DIRECT	GO:0098609~cell-cell adhesion	55	3.25829	2.52e-08	2.23327	0.000109	1.36e-05	4.72e-05
GOTERM_BP_DIRECT	GO:0070125~mitochondrial translational elongation	24	1.4218	1.27e-06	3.10699	0.00547805	0.00061	0.00238652
GOTERM_BP_DIRECT	GO:0070126~mitochondrial translational termination	24	1.4218	1.59e-06	3.07086	0.0068374	0.000686	0.00298074
GOTERM_BP_DIRECT	GO:0000122~negative regulation of transcription from RNA polymerase II promoter	104	6.16114	1.98e-06	1.58946	0.00850552	0.000776	0.00371105
GOTERM_BP_DIRECT	GO:0002181~cytoplasmic translation	12	0.7109	4.49e-06	5.28189	0.0191618	0.00161102	0.00840551
GOTERM_BP_DIRECT	GO:0042273~ribosomal large subunit biogenesis	12	0.7109	4.49e-06	5.28189	0.0191618	0.00161102	0.00840551
GOTERM_BP_DIRECT	GO:0016236~macroautophagy	20	1.18483	3.55e-05	2.89577	0.141983	0.0117103	0.0665077
GOTERM_BP_DIRECT	GO:0000027~ribosomal large subunit assembly	10	0.592417	4.39e-05	5.23997	0.172565	0.0134392	0.0822639
GOTERM_BP_DIRECT	GO:0000462~maturation of SSU-rRNA from tricistronic rRNA transcript (SSU-rRNA, 5.8S rRNA, LSU-rRNA)	12	0.7109	7.15e-05	4.12647	0.265212	0.0203353	0.1338
GOTERM_BP_DIRECT	GO:0006366~transcription from RNA polymerase II promoter	74	4.38389	7.32e-05	1.58731	0.270733	0.0195388	0.137072
GOTERM_BP_DIRECT	GO:0006406~mRNA export from nucleus	23	1.36256	7.39e-05	2.5309	0.272779	0.0185623	0.138291
GOTERM_BP_DIRECT	GO:0006397~mRNA processing	33	1.95498	0.000152	2.02866	0.480424	0.0357209	0.284056
GOTERM_BP_DIRECT	GO:0006511~ubiquitin-dependent protein catabolic process	33	1.95498	0.000208	1.99522	0.592706	0.0461747	0.389482
GOTERM_BP_DIRECT	GO:0006405~RNA export from nucleus	15	0.888626	0.000302	3.00107	0.72796	0.0630172	0.563988
GOTERM_BP_DIRECT	GO:0006369~termination of RNA polymerase II transcription	16	0.947867	0.000489	2.75098	0.878782	0.0956005	0.912596
GOTERM_BP_DIRECT	GO:0000209~protein polyubiquitination	32	1.89573	0.000557	1.91373	0.909556	0.103474	1.03859
GOTERM_BP_DIRECT	GO:0043161~proteasome-mediated ubiquitin-dependent protein catabolic process	34	2.01422	0.000721	1.84302	0.955481	0.126543	1.34287
GOTERM_BP_DIRECT	GO:0043488~regulation of mRNA stability	21	1.24408	0.000864	2.24352	0.975989	0.143915	1.60716
GOTERM_BP_DIRECT	GO:0042256~mature ribosome assembly	5	0.296209	0.000875	9.16994	0.977046	0.140126	1.62639
GOTERM_BP_DIRECT	GO:0010467~gene expression	13	0.770142	0.000953	2.98023	0.983639	0.146309	1.77099
GOTERM_BP_DIRECT	GO:0032543~mitochondrial translation	11	0.651659	0.00104222	3.36231	0.988851	0.153405	1.93455
GOTERM_BP_DIRECT	GO:0006446~regulation of translational initiation	11	0.651659	0.00104222	3.36231	0.988851	0.153405	1.93455
GOTERM_BP_DIRECT	GO:0043066~negative regulation of apoptotic process	62	3.67299	0.00128937	1.49944	0.996164	0.180197	2.38809
GOTERM_BP_DIRECT	GO:0006122~mitochondrial electron transport, ubiquinol to cytochrome c	7	0.414692	0.00135289	5.13517	0.997084	0.182331	2.50433
GOTERM_BP_DIRECT	GO:0031124~mRNA 3'-end processing	13	0.770142	0.00140191	2.86102	0.99764	0.182613	2.59394
GOTERM_BP_DIRECT	GO:0051301~cell division	50	2.96209	0.00150368	1.57199	0.99848	0.18886	2.77975
GOTERM_BP_DIRECT	GO:0000381~regulation of alternative mRNA splicing, via spliceosome	11	0.651659	0.00163961	3.18535	0.999155	0.198379	3.02739
GOTERM_BP_DIRECT	GO:1903955~positive regulation of protein targeting to mitochondrion	18	1.06635	0.00167201	2.30315	0.999265	0.196404	3.08633
GOTERM_BP_DIRECT	GO:0016032~viral process	44	2.60664	0.00168557	1.61931	0.999307	0.192612	3.11099
GOTERM_BP_DIRECT	GO:0060213~positive regulation of nuclear-transcribed mRNA poly(A) tail shortening	6	0.35545	0.00177703	6.00214	0.999533	0.196778	3.27714
GOTERM_BP_DIRECT	GO:0045892~negative regulation of transcription, DNA-templated	66	3.90995	0.00189003	1.45543	0.999713	0.202758	3.48205
GOTERM_BP_DIRECT	GO:0016575~histone deacetylation	12	0.7109	0.00226033	2.87059	0.999942	0.23181	4.15068
GOTERM_BP_DIRECT	GO:0045727~positive regulation of translation	13	0.770142	0.00238955	2.69908	0.999967	0.237746	4.38298
GOTERM_BP_DIRECT	GO:0008285~negative regulation of cell proliferation	54	3.19905	0.00268254	1.50054	0.999991	0.25695	4.9077
GOTERM_BP_DIRECT	GO:0090503~RNA phosphodiester bond hydrolysis, exonucleolytic	9	0.533175	0.00269959	3.53698	0.999991	0.25279	4.93815
GOTERM_BP_DIRECT	GO:0006464~cellular protein modification process	20	1.18483	0.00270321	2.09599	0.999991	0.247748	4.94461
GOTERM_BP_DIRECT	GO:0038127~ERBB signaling pathway	4	0.236967	0.00278744	11.0039	0.999994	0.24917	5.09489
GOTERM_BP_DIRECT	GO:0001731~formation of translation preinitiation complex	8	0.473934	0.00334682	3.82745	0.999999	0.285505	6.08729
GOTERM_BP_DIRECT	GO:0070131~positive regulation of mitochondrial translation	5	0.296209	0.00351695	6.87746	1	0.29197	6.38715
GOTERM_BP_DIRECT	GO:0045008~depyrimidination	5	0.296209	0.00351695	6.87746	1	0.29197	6.38715
GOTERM_BP_DIRECT	GO:0060071~Wnt signaling pathway, planar cell polarity pathway	18	1.06635	0.00352622	2.15294	1	0.287152	6.40346
GOTERM_BP_DIRECT	GO:0006338~chromatin remodeling	17	1.00711	0.00426107	2.1752	1	0.329869	7.68812
GOTERM_BP_DIRECT	GO:0006094~gluconeogenesis	11	0.651659	0.00522029	2.75098	1	0.381333	9.33992
GOTERM_BP_DIRECT	GO:0017148~negative regulation of translation	13	0.770142	0.00523792	2.4664	1	0.376107	9.37
GOTERM_BP_DIRECT	GO:0000028~ribosomal small subunit assembly	7	0.414692	0.00534441	4.05408	1	0.375978	9.55159
GOTERM_BP_DIRECT	GO:0090263~positive regulation of canonical Wnt signaling pathway	21	1.24408	0.0056176	1.92569	1	0.384812	10.0158
GOTERM_BP_DIRECT	GO:0042787~protein ubiquitination involved in ubiquitin-dependent protein catabolic process	25	1.48104	0.00569676	1.79803	1	0.38309	10.15
GOTERM_BP_DIRECT	GO:0038128~ERBB2 signaling pathway	10	0.592417	0.00593478	2.89577	1	0.389573	10.552
GOTERM_BP_DIRECT	GO:0045893~positive regulation of transcription, DNA-templated	65	3.85071	0.00604723	1.38885	1	0.389506	10.7414
GOTERM_BP_DIRECT	GO:0070934~CRD-mediated mRNA stabilization	4	0.236967	0.00649707	8.80315	1	0.405774	11.4952
GOTERM_BP_DIRECT	GO:0075525~viral translational termination-reinitiation	4	0.236967	0.00649707	8.80315	1	0.405774	11.4952
GOTERM_BP_DIRECT	GO:0051568~histone H3-K4 methylation	7	0.414692	0.0070571	3.85138	1	0.426064	12.4251
GOTERM_BP_DIRECT	GO:0030488~tRNA methylation	8	0.473934	0.00705828	3.38583	1	0.420398	12.4271
GOTERM_BP_DIRECT	GO:0051726~regulation of cell cycle	21	1.24408	0.00810392	1.86357	1	0.459658	14.1387
GOTERM_BP_DIRECT	GO:0008380~RNA splicing	26	1.54028	0.00816497	1.72351	1	0.456385	14.2377
GOTERM_BP_DIRECT	GO:0043280~positive regulation of cysteine-type endopeptidase activity involved in apoptotic process	10	0.592417	0.00844771	2.75098	1	0.462067	14.6945
GOTERM_BP_DIRECT	GO:0030330~DNA damage response, signal transduction by p53 class mediator	6	0.35545	0.00848948	4.40157	1	0.458122	14.7618
GOTERM_BP_DIRECT	GO:0045944~positive regulation of transcription from RNA polymerase II promoter	112	6.63507	0.00850883	1.25631	1	0.453407	14.793
GOTERM_BP_DIRECT	GO:0006914~autophagy	22	1.30332	0.00863326	1.8202	1	0.452852	14.9931
GOTERM_BP_DIRECT	GO:0001843~neural tube closure	15	0.888626	0.00888141	2.14362	1	0.456974	15.3908
GOTERM_BP_DIRECT	GO:0048025~negative regulation of mRNA splicing, via spliceosome	7	0.414692	0.00913386	3.66798	1	0.461098	15.7936
GOTERM_BP_DIRECT	GO:0007067~mitotic nuclear division	35	2.07346	0.0100534	1.55297	1	0.488447	17.2457
GOTERM_BP_DIRECT	GO:0006367~transcription initiation from RNA polymerase II promoter	24	1.4218	0.0102785	1.73746	1	0.490845	17.5974
GOTERM_BP_DIRECT	GO:0032981~mitochondrial respiratory chain complex I assembly	13	0.770142	0.0102975	2.27065	1	0.486325	17.6271
GOTERM_BP_DIRECT	GO:0051436~negative regulation of ubiquitin-protein ligase activity involved in mitotic cell cycle	14	0.829384	0.0108023	2.16979	1	0.497781	18.4106
GOTERM_BP_DIRECT	GO:0000387~spliceosomal snRNP assembly	8	0.473934	0.0108285	3.14398	1	0.493582	18.4511
GOTERM_BP_DIRECT	GO:0042493~response to drug	41	2.42891	0.0109113	1.48408	1	0.491267	18.5789
GOTERM_BP_DIRECT	GO:0032436~positive regulation of proteasomal ubiquitin-dependent protein catabolic process	13	0.770142	0.0116555	2.23517	1	0.509351	19.719
GOTERM_BP_DIRECT	GO:0060440~trachea formation	4	0.236967	0.0121192	7.33595	1	0.518208	20.4217
GOTERM_BP_DIRECT	GO:0043928~exonucleolytic nuclear-transcribed mRNA catabolic process involved in deadenylation-dependent decay	8	0.473934	0.0131807	3.03557	1	0.543307	22.0084
GOTERM_BP_DIRECT	GO:0002223~stimulatory C-type lectin receptor signaling pathway	18	1.06635	0.013424	1.88639	1	0.545028	22.3678
GOTERM_BP_DIRECT	GO:0006606~protein import into nucleus	12	0.7109	0.0141529	2.27668	1	0.559352	23.4353
GOTERM_BP_DIRECT	GO:0043044~ATP-dependent chromatin remodeling	7	0.414692	0.0145301	3.34902	1	0.564142	23.9823
GOTERM_BP_DIRECT	GO:0001836~release of cytochrome c from mitochondria	7	0.414692	0.0145301	3.34902	1	0.564142	23.9823
GOTERM_BP_DIRECT	GO:0032481~positive regulation of type I interferon production	11	0.651659	0.0150699	2.3734	1	0.572728	24.7585
GOTERM_BP_DIRECT	GO:0006283~transcription-coupled nucleotide-excision repair	14	0.829384	0.0151166	2.08182	1	0.569177	24.8253
GOTERM_BP_DIRECT	GO:1900034~regulation of cellular response to heat	14	0.829384	0.0168133	2.05407	1	0.603671	27.2148
GOTERM_BP_DIRECT	GO:0016925~protein sumoylation	19	1.12559	0.018354	1.78696	1	0.631559	29.3222
GOTERM_BP_DIRECT	GO:0043248~proteasome assembly	5	0.296209	0.018512	4.58497	1	0.630171	29.535
GOTERM_BP_DIRECT	GO:0001701~in utero embryonic development	27	1.59953	0.0189234	1.5888	1	0.63382	30.0862
GOTERM_BP_DIRECT	GO:0060324~face development	6	0.35545	0.0192702	3.66798	1	0.636106	30.5477
GOTERM_BP_DIRECT	GO:0051170~nuclear import	6	0.35545	0.0192702	3.66798	1	0.636106	30.5477
GOTERM_BP_DIRECT	GO:0030854~positive regulation of granulocyte differentiation	4	0.236967	0.0197878	6.28796	1	0.641548	31.2313
GOTERM_BP_DIRECT	GO:0001933~negative regulation of protein phosphorylation	12	0.7109	0.020267	2.16471	1	0.646083	31.8583
GOTERM_BP_DIRECT	GO:0050821~protein stabilization	21	1.24408	0.0212182	1.69914	1	0.658812	33.0872
GOTERM_BP_DIRECT	GO:0000302~response to reactive oxygen species	9	0.533175	0.0219158	2.53937	1	0.666561	33.9749
GOTERM_BP_DIRECT	GO:0048013~ephrin receptor signaling pathway	15	0.888626	0.022436	1.91929	1	0.671061	34.6297
GOTERM_BP_DIRECT	GO:0006368~transcription elongation from RNA polymerase II promoter	15	0.888626	0.022436	1.91929	1	0.671061	34.6297
GOTERM_BP_DIRECT	GO:0031647~regulation of protein stability	13	0.770142	0.0228836	2.04359	1	0.674235	35.1881
GOTERM_BP_DIRECT	GO:0060548~negative regulation of cell death	11	0.651659	0.0248384	2.20079	1	0.700327	37.5746
GOTERM_BP_DIRECT	GO:0030837~negative regulation of actin filament polymerization	5	0.296209	0.0248542	4.23228	1	0.696565	37.5936
GOTERM_BP_DIRECT	GO:0031145~anaphase-promoting complex-dependent catabolic process	14	0.829384	0.0250711	1.95006	1	0.695795	37.8532
GOTERM_BP_DIRECT	GO:0001649~osteoblast differentiation	17	1.00711	0.0251762	1.79872	1	0.693414	37.9785
GOTERM_BP_DIRECT	GO:0007507~heart development	26	1.54028	0.0255756	1.5634	1	0.695315	38.4528
GOTERM_BP_DIRECT	GO:0051603~proteolysis involved in cellular protein catabolic process	10	0.592417	0.0269917	2.29249	1	0.711188	40.1071
GOTERM_BP_DIRECT	GO:0046718~viral entry into host cell	14	0.829384	0.0275358	1.92569	1	0.714686	40.7314
GOTERM_BP_DIRECT	GO:0072321~chaperone-mediated protein transport	4	0.236967	0.0295504	5.50197	1	0.736426	42.9898
GOTERM_BP_DIRECT	GO:1903214~regulation of protein targeting to mitochondrion	4	0.236967	0.0295504	5.50197	1	0.736426	42.9898
GOTERM_BP_DIRECT	GO:0032471~negative regulation of endoplasmic reticulum calcium ion concentration	4	0.236967	0.0295504	5.50197	1	0.736426	42.9898
GOTERM_BP_DIRECT	GO:0045654~positive regulation of megakaryocyte differentiation	4	0.236967	0.0295504	5.50197	1	0.736426	42.9898
GOTERM_BP_DIRECT	GO:0006120~mitochondrial electron transport, NADH to ubiquinone	10	0.592417	0.0304933	2.2457	1	0.744003	44.0187
GOTERM_BP_DIRECT	GO:0006096~glycolytic process	8	0.473934	0.0305745	2.58916	1	0.7414	44.1064
GOTERM_BP_DIRECT	GO:0001932~regulation of protein phosphorylation	8	0.473934	0.0305745	2.58916	1	0.7414	44.1064
GOTERM_BP_DIRECT	GO:0035019~somatic stem cell population maintenance	12	0.7109	0.0311888	2.0315	1	0.744946	44.7662
GOTERM_BP_DIRECT	GO:0055007~cardiac muscle cell differentiation	7	0.414692	0.0312256	2.85287	1	0.741892	44.8056
GOTERM_BP_DIRECT	GO:0031032~actomyosin structure organization	7	0.414692	0.0312256	2.85287	1	0.741892	44.8056
GOTERM_BP_DIRECT	GO:0048863~stem cell differentiation	7	0.414692	0.0312256	2.85287	1	0.741892	44.8056
GOTERM_BP_DIRECT	GO:0044030~regulation of DNA methylation	5	0.296209	0.0323516	3.92998	1	0.75099	45.9951
GOTERM_BP_DIRECT	GO:1900153~positive regulation of nuclear-transcribed mRNA catabolic process, deadenylation-dependent decay	5	0.296209	0.0323516	3.92998	1	0.75099	45.9951
GOTERM_BP_DIRECT	GO:0008283~cell proliferation	45	2.66588	0.0330405	1.35294	1	0.755019	46.7107
GOTERM_BP_DIRECT	GO:0051496~positive regulation of stress fiber assembly	9	0.533175	0.033065	2.35799	1	0.751944	46.736
GOTERM_BP_DIRECT	GO:0006351~transcription, DNA-templated	201	11.9076	0.0334173	1.13135	1	0.752363	47.0984
GOTERM_BP_DIRECT	GO:0043065~positive regulation of apoptotic process	38	2.25118	0.034368	1.39383	1	0.758926	48.0648
GOTERM_BP_DIRECT	GO:0038061~NIK/NF-kappaB signaling	12	0.7109	0.0344706	2.00071	1	0.756743	48.168
GOTERM_BP_DIRECT	GO:0035116~embryonic hindlimb morphogenesis	7	0.414692	0.0367885	2.75098	1	0.776091	50.4502
GOTERM_BP_DIRECT	GO:0016567~protein ubiquitination	44	2.60664	0.0368719	1.34867	1	0.773771	50.5305
GOTERM_BP_DIRECT	GO:0043086~negative regulation of catalytic activity	13	0.770142	0.0371125	1.90735	1	0.772929	50.7615
GOTERM_BP_DIRECT	GO:0006521~regulation of cellular amino acid metabolic process	10	0.592417	0.0384199	2.15763	1	0.781707	51.999
GOTERM_BP_DIRECT	GO:0075733~intracellular transport of virus	10	0.592417	0.0384199	2.15763	1	0.781707	51.999
GOTERM_BP_DIRECT	GO:0030097~hemopoiesis	11	0.651659	0.0384869	2.05158	1	0.779313	52.0616
GOTERM_BP_DIRECT	GO:0042769~DNA damage response, detection of DNA damage	8	0.473934	0.0405392	2.44532	1	0.793856	53.9427
GOTERM_BP_DIRECT	GO:0051437~positive regulation of ubiquitin-protein ligase activity involved in regulation of mitotic cell cycle transition	13	0.770142	0.0405741	1.88225	1	0.791268	53.9741
GOTERM_BP_DIRECT	GO:0061003~positive regulation of dendritic spine morphogenesis	5	0.296209	0.0410288	3.66798	1	0.792132	54.3809
GOTERM_BP_DIRECT	GO:0000470~maturation of LSU-rRNA	5	0.296209	0.0410288	3.66798	1	0.792132	54.3809
GOTERM_BP_DIRECT	GO:0051604~protein maturation	5	0.296209	0.0410288	3.66798	1	0.792132	54.3809
GOTERM_BP_DIRECT	GO:0006309~apoptotic DNA fragmentation	5	0.296209	0.0410288	3.66798	1	0.792132	54.3809
GOTERM_BP_DIRECT	GO:0031167~rRNA methylation	5	0.296209	0.0410288	3.66798	1	0.792132	54.3809
GOTERM_BP_DIRECT	GO:0010629~negative regulation of gene expression	20	1.18483	0.0412568	1.60641	1	0.791152	54.5837
GOTERM_BP_DIRECT	GO:0000086~G2/M transition of mitotic cell cycle	20	1.18483	0.0412568	1.60641	1	0.791152	54.5837
GOTERM_BP_DIRECT	GO:0071028~nuclear mRNA surveillance	4	0.236967	0.0413867	4.89064	1	0.789392	54.6989
GOTERM_BP_DIRECT	GO:0035456~response to interferon-beta	4	0.236967	0.0413867	4.89064	1	0.789392	54.6989
GOTERM_BP_DIRECT	GO:0048660~regulation of smooth muscle cell proliferation	4	0.236967	0.0413867	4.89064	1	0.789392	54.6989
GOTERM_BP_DIRECT	GO:0007059~chromosome segregation	12	0.7109	0.0417487	1.94187	1	0.789519	55.0183
GOTERM_BP_DIRECT	GO:0071333~cellular response to glucose stimulus	10	0.592417	0.0428645	2.11614	1	0.79556	55.9895
GOTERM_BP_DIRECT	GO:0097421~liver regeneration	7	0.414692	0.042947	2.65612	1	0.793478	56.0605
GOTERM_BP_DIRECT	GO:0000289~nuclear-transcribed mRNA poly(A) tail shortening	7	0.414692	0.042947	2.65612	1	0.793478	56.0605
GOTERM_BP_DIRECT	GO:0006659~phosphatidylserine biosynthetic process	3	0.177725	0.0436787	8.25295	1	0.796394	56.6856
GOTERM_BP_DIRECT	GO:0031125~rRNA 3'-end processing	3	0.177725	0.0436787	8.25295	1	0.796394	56.6856
GOTERM_BP_DIRECT	GO:0045006~DNA deamination	3	0.177725	0.0436787	8.25295	1	0.796394	56.6856
GOTERM_BP_DIRECT	GO:0002762~negative regulation of myeloid leukocyte differentiation	3	0.177725	0.0436787	8.25295	1	0.796394	56.6856
GOTERM_BP_DIRECT	GO:0035246~peptidyl-arginine N-methylation	3	0.177725	0.0436787	8.25295	1	0.796394	56.6856
GOTERM_BP_DIRECT	GO:0070885~negative regulation of calcineurin-NFAT signaling cascade	3	0.177725	0.0436787	8.25295	1	0.796394	56.6856
GOTERM_BP_DIRECT	GO:2001243~negative regulation of intrinsic apoptotic signaling pathway	6	0.35545	0.0437998	3.00107	1	0.794642	56.7882
GOTERM_BP_DIRECT	GO:0030838~positive regulation of actin filament polymerization	9	0.533175	0.0475511	2.20079	1	0.818759	59.856
GOTERM_BP_DIRECT	GO:0032418~lysosome localization	5	0.296209	0.0508918	3.43873	1	0.837381	62.4134
GOTERM_BP_DIRECT	GO:0006977~DNA damage response, signal transduction by p53 class mediator resulting in cell cycle arrest	11	0.651659	0.0516157	1.95231	1	0.839287	62.9468
GOTERM_BP_DIRECT	GO:0033683~nucleotide-excision repair, DNA incision	8	0.473934	0.0524054	2.31662	1	0.841521	63.5206
GOTERM_BP_DIRECT	GO:0000226~microtubule cytoskeleton organization	12	0.7109	0.0545484	1.85982	1	0.851103	65.0355
GOTERM_BP_DIRECT	GO:0035646~endosome to melanosome transport	4	0.236967	0.0552248	4.40157	1	0.852471	65.5012
GOTERM_BP_DIRECT	GO:0010762~regulation of fibroblast migration	4	0.236967	0.0552248	4.40157	1	0.852471	65.5012
GOTERM_BP_DIRECT	GO:0035455~response to interferon-alpha	4	0.236967	0.0552248	4.40157	1	0.852471	65.5012
GOTERM_BP_DIRECT	GO:0043534~blood vessel endothelial cell migration	4	0.236967	0.0552248	4.40157	1	0.852471	65.5012
GOTERM_BP_DIRECT	GO:0006613~cotranslational protein targeting to membrane	4	0.236967	0.0552248	4.40157	1	0.852471	65.5012
GOTERM_BP_DIRECT	GO:0043552~positive regulation of phosphatidylinositol 3-kinase activity	7	0.414692	0.0570991	2.48476	1	0.859882	66.761
GOTERM_BP_DIRECT	GO:0006487~protein N-linked glycosylation	8	0.473934	0.059075	2.25722	1	0.86731	68.042
GOTERM_BP_DIRECT	GO:0030010~establishment of cell polarity	6	0.35545	0.0608803	2.75098	1	0.873503	69.1713
GOTERM_BP_DIRECT	GO:0021542~dentate gyrus development	5	0.296209	0.0619304	3.23645	1	0.876117	69.8108
GOTERM_BP_DIRECT	GO:0071276~cellular response to cadmium ion	5	0.296209	0.0619304	3.23645	1	0.876117	69.8108
GOTERM_BP_DIRECT	GO:0048568~embryonic organ development	5	0.296209	0.0619304	3.23645	1	0.876117	69.8108
GOTERM_BP_DIRECT	GO:0046777~protein autophosphorylation	23	1.36256	0.0635326	1.47146	1	0.880941	70.7622
GOTERM_BP_DIRECT	GO:0032212~positive regulation of telomere maintenance via telomerase	7	0.414692	0.065106	2.40711	1	0.885407	71.6689
GOTERM_BP_DIRECT	GO:0015031~protein transport	46	2.72512	0.0660556	1.28147	1	0.887272	72.2032
GOTERM_BP_DIRECT	GO:0008654~phospholipid biosynthetic process	8	0.473934	0.0662431	2.20079	1	0.886175	72.3075
GOTERM_BP_DIRECT	GO:0033209~tumor necrosis factor-mediated signaling pathway	17	1.00711	0.0678923	1.58531	1	0.890614	73.2096
GOTERM_BP_DIRECT	GO:0045040~protein import into mitochondrial outer membrane	3	0.177725	0.0684664	6.60236	1	0.890965	73.5171
GOTERM_BP_DIRECT	GO:1904357~negative regulation of telomere maintenance via telomere lengthening	3	0.177725	0.0684664	6.60236	1	0.890965	73.5171
GOTERM_BP_DIRECT	GO:0000212~meiotic spindle organization	3	0.177725	0.0684664	6.60236	1	0.890965	73.5171
GOTERM_BP_DIRECT	GO:0006532~aspartate biosynthetic process	3	0.177725	0.0684664	6.60236	1	0.890965	73.5171
GOTERM_BP_DIRECT	GO:1900180~regulation of protein localization to nucleus	3	0.177725	0.0684664	6.60236	1	0.890965	73.5171
GOTERM_BP_DIRECT	GO:0071051~polyadenylation-dependent snoRNA 3'-end processing	3	0.177725	0.0684664	6.60236	1	0.890965	73.5171
GOTERM_BP_DIRECT	GO:1900113~negative regulation of histone H3-K9 trimethylation	3	0.177725	0.0684664	6.60236	1	0.890965	73.5171
GOTERM_BP_DIRECT	GO:0044791~positive regulation by host of viral release from host cell	3	0.177725	0.0684664	6.60236	1	0.890965	73.5171
GOTERM_BP_DIRECT	GO:0045039~protein import into mitochondrial inner membrane	3	0.177725	0.0684664	6.60236	1	0.890965	73.5171
GOTERM_BP_DIRECT	GO:0045843~negative regulation of striated muscle tissue development	3	0.177725	0.0684664	6.60236	1	0.890965	73.5171
GOTERM_BP_DIRECT	GO:1902035~positive regulation of hematopoietic stem cell proliferation	3	0.177725	0.0684664	6.60236	1	0.890965	73.5171
GOTERM_BP_DIRECT	GO:0006260~DNA replication	21	1.24408	0.0690356	1.49086	1	0.891294	73.8186
GOTERM_BP_DIRECT	GO:0046513~ceramide biosynthetic process	6	0.35545	0.0706468	2.64094	1	0.895295	74.6545
GOTERM_BP_DIRECT	GO:1901653~cellular response to peptide	4	0.236967	0.0709536	4.00143	1	0.894675	74.8109
GOTERM_BP_DIRECT	GO:0016075~rRNA catabolic process	4	0.236967	0.0709536	4.00143	1	0.894675	74.8109
GOTERM_BP_DIRECT	GO:0033628~regulation of cell adhesion mediated by integrin	4	0.236967	0.0709536	4.00143	1	0.894675	74.8109
GOTERM_BP_DIRECT	GO:2000178~negative regulation of neural precursor cell proliferation	4	0.236967	0.0709536	4.00143	1	0.894675	74.8109
GOTERM_BP_DIRECT	GO:0006310~DNA recombination	13	0.770142	0.0712154	1.72351	1	0.893904	74.9435
GOTERM_BP_DIRECT	GO:0007179~transforming growth factor beta receptor signaling pathway	14	0.829384	0.0720746	1.67451	1	0.895192	75.3742
GOTERM_BP_DIRECT	GO:0021762~substantia nigra development	9	0.533175	0.072499	2.02113	1	0.894986	75.5843
GOTERM_BP_DIRECT	GO:0051297~centrosome organization	7	0.414692	0.0737357	2.33417	1	0.89749	76.1871
GOTERM_BP_DIRECT	GO:0006383~transcription from RNA polymerase III promoter	7	0.414692	0.0737357	2.33417	1	0.89749	76.1871
GOTERM_BP_DIRECT	GO:0071539~protein localization to centrosome	5	0.296209	0.0741191	3.05665	1	0.897144	76.371
GOTERM_BP_DIRECT	GO:0000165~MAPK cascade	32	1.89573	0.0768911	1.34399	1	0.904335	77.6617
GOTERM_BP_DIRECT	GO:0061621~canonical glycolysis	6	0.35545	0.0812195	2.53937	1	0.915244	79.5445
GOTERM_BP_DIRECT	GO:0001958~endochondral ossification	6	0.35545	0.0812195	2.53937	1	0.915244	79.5445
GOTERM_BP_DIRECT	GO:0050999~regulation of nitric-oxide synthase activity	6	0.35545	0.0812195	2.53937	1	0.915244	79.5445
GOTERM_BP_DIRECT	GO:0001541~ovarian follicle development	8	0.473934	0.0820813	2.09599	1	0.916137	79.901
GOTERM_BP_DIRECT	GO:0007062~sister chromatid cohesion	15	0.888626	0.0823543	1.60251	1	0.915466	80.0126
GOTERM_BP_DIRECT	GO:0008584~male gonad development	14	0.829384	0.0824744	1.63888	1	0.914392	80.0616
GOTERM_BP_DIRECT	GO:0045787~positive regulation of cell cycle	7	0.414692	0.0829845	2.26552	1	0.914358	80.2683
GOTERM_BP_DIRECT	GO:0097192~extrinsic apoptotic signaling pathway in absence of ligand	7	0.414692	0.0829845	2.26552	1	0.914358	80.2683
GOTERM_BP_DIRECT	GO:0006626~protein targeting to mitochondrion	7	0.414692	0.0829845	2.26552	1	0.914358	80.2683
GOTERM_BP_DIRECT	GO:0045638~negative regulation of myeloid cell differentiation	5	0.296209	0.0874192	2.89577	1	0.924085	81.9813
GOTERM_BP_DIRECT	GO:0016601~Rac protein signal transduction	5	0.296209	0.0874192	2.89577	1	0.924085	81.9813
GOTERM_BP_DIRECT	GO:0061014~positive regulation of mRNA catabolic process	4	0.236967	0.0884342	3.66798	1	0.925172	82.353
GOTERM_BP_DIRECT	GO:0071712~ER-associated misfolded protein catabolic process	4	0.236967	0.0884342	3.66798	1	0.925172	82.353
GOTERM_BP_DIRECT	GO:0019430~removal of superoxide radicals	4	0.236967	0.0884342	3.66798	1	0.925172	82.353
GOTERM_BP_DIRECT	GO:0001833~inner cell mass cell proliferation	4	0.236967	0.0884342	3.66798	1	0.925172	82.353
GOTERM_BP_DIRECT	GO:0098779~mitophagy in response to mitochondrial depolarization	4	0.236967	0.0884342	3.66798	1	0.925172	82.353
GOTERM_BP_DIRECT	GO:0008334~histone mRNA metabolic process	4	0.236967	0.0884342	3.66798	1	0.925172	82.353
GOTERM_BP_DIRECT	GO:0006974~cellular response to DNA damage stimulus	26	1.54028	0.090201	1.37549	1	0.927908	82.9829
GOTERM_BP_DIRECT	GO:0048538~thymus development	8	0.473934	0.0907485	2.04724	1	0.927892	83.1737
GOTERM_BP_DIRECT	GO:1904837~beta-catenin-TCF complex assembly	8	0.473934	0.0907485	2.04724	1	0.927892	83.1737
GOTERM_BP_DIRECT	GO:0000422~mitophagy	7	0.414692	0.0928451	2.20079	1	0.931179	83.8859
GOTERM_BP_DIRECT	GO:0031648~protein destabilization	7	0.414692	0.0928451	2.20079	1	0.931179	83.8859
GOTERM_BP_DIRECT	GO:0006417~regulation of translation	9	0.533175	0.0955791	1.90453	1	0.935538	84.7718
GOTERM_BP_DIRECT	GO:0010833~telomere maintenance via telomere lengthening	3	0.177725	0.0966401	5.50197	1	0.936472	85.103
GOTERM_BP_DIRECT	GO:0045830~positive regulation of isotype switching	3	0.177725	0.0966401	5.50197	1	0.936472	85.103
GOTERM_BP_DIRECT	GO:2000323~negative regulation of glucocorticoid receptor signaling pathway	3	0.177725	0.0966401	5.50197	1	0.936472	85.103
GOTERM_BP_DIRECT	GO:0046134~pyrimidine nucleoside biosynthetic process	3	0.177725	0.0966401	5.50197	1	0.936472	85.103
GOTERM_BP_DIRECT	GO:0044794~positive regulation by host of viral process	3	0.177725	0.0966401	5.50197	1	0.936472	85.103
GOTERM_BP_DIRECT	GO:0060770~negative regulation of epithelial cell proliferation involved in prostate gland development	3	0.177725	0.0966401	5.50197	1	0.936472	85.103
GOTERM_BP_DIRECT	GO:0042255~ribosome assembly	3	0.177725	0.0966401	5.50197	1	0.936472	85.103
GOTERM_BP_DIRECT	GO:0060789~hair follicle placode formation	3	0.177725	0.0966401	5.50197	1	0.936472	85.103
GOTERM_BP_DIRECT	GO:0060296~regulation of cilium beat frequency involved in ciliary motility	3	0.177725	0.0966401	5.50197	1	0.936472	85.103
GOTERM_BP_DIRECT	GO:0086073~bundle of His cell-Purkinje myocyte adhesion involved in cell communication	3	0.177725	0.0966401	5.50197	1	0.936472	85.103
GOTERM_BP_DIRECT	GO:0006396~RNA processing	14	0.829384	0.0997695	1.5882	1	0.941138	86.0407
GOTERM_BP_DIRECT	GO:0010501~RNA secondary structure unwinding	8	0.473934	0.0999083	2.00071	1	0.94034	86.0809
GOTERM_BP_DIRECT	GO:0042795~snRNA transcription from RNA polymerase II promoter	11	0.651659	0.0999699	1.72919	1	0.939404	86.0988
