# Supplementary material for: DNA methylation signature of long noncoding RNA genes during human pre-implantation embryonic development
Source: Oncotarget. 2017 May 23;8(34):56829–38. doi: 10.18632/oncotarget.18072 (PMC5593605; doi:10.18632/oncotarget.18072)
Supplement: Supplementary file 6 [file oncotarget-08-56829-s006.xlsx]

## Sheet: Sheet1
Category	Term	Count	%	P-value	Fold enrichment	Bonferroni	Benjamini	FDR
GOTERM_MF_DIRECT	GO:0044822~poly(A) RNA binding	246	14.5735	1.06e-41	2.4183	1.46e-38	1.46e-38	1.74e-38
GOTERM_MF_DIRECT	GO:0005515~protein binding	1025	60.7227	2.7e-37	1.29494	3.74e-34	1.87e-34	4.44e-34
GOTERM_MF_DIRECT	GO:0003723~RNA binding	118	6.99052	1.73e-19	2.39422	2.4e-16	8.01e-17	2.85e-16
GOTERM_MF_DIRECT	GO:0003735~structural constituent of ribosome	61	3.61374	3.51e-15	3.04962	4.92e-12	1.23e-12	5.85e-12
GOTERM_MF_DIRECT	GO:0098641~cadherin binding involved in cell-cell adhesion	59	3.49526	4.9e-09	2.25799	6.79e-06	1.36e-06	8.06e-06
GOTERM_MF_DIRECT	GO:0000166~nucleotide binding	58	3.43602	6.48e-06	1.84977	0.00893897	0.00149541	0.0106607
GOTERM_MF_DIRECT	GO:0003729~mRNA binding	28	1.65877	1.44e-05	2.48609	0.0197925	0.00285178	0.0237332
GOTERM_MF_DIRECT	GO:0019843~rRNA binding	14	0.829384	2.87e-05	3.88452	0.0390594	0.00496796	0.0472955
GOTERM_MF_DIRECT	GO:0003743~translation initiation factor activity	17	1.00711	7.01e-05	3.09306	0.0926179	0.010741	0.115333
GOTERM_MF_DIRECT	GO:0031625~ubiquitin protein ligase binding	47	2.78436	8.45e-05	1.81754	0.110506	0.011642	0.138944
GOTERM_MF_DIRECT	GO:0008134~transcription factor binding	43	2.54739	0.000934	1.68042	0.726041	0.111043	1.52558
GOTERM_MF_DIRECT	GO:0009055~electron carrier activity	19	1.12559	0.000975	2.34304	0.741239	0.106541	1.59229
GOTERM_MF_DIRECT	GO:0061630~ubiquitin protein ligase activity	31	1.83649	0.0013312	1.83988	0.842175	0.132396	2.16829
GOTERM_MF_DIRECT	GO:0003690~double-stranded DNA binding	17	1.00711	0.00208603	2.32934	0.94466	0.186763	3.37808
GOTERM_MF_DIRECT	GO:0019899~enzyme binding	47	2.78436	0.00228935	1.56647	0.958276	0.190856	3.70154
GOTERM_MF_DIRECT	GO:0042802~identical protein binding	91	5.391	0.00273375	1.34843	0.977498	0.211115	4.40498
GOTERM_MF_DIRECT	GO:0003682~chromatin binding	52	3.08057	0.00455878	1.47603	0.998223	0.311007	7.24355
GOTERM_MF_DIRECT	GO:0030331~estrogen receptor binding	10	0.592417	0.0046466	2.99963	0.998428	0.301362	7.37813
GOTERM_MF_DIRECT	GO:0003677~DNA binding	182	10.782	0.00469726	1.20666	0.998535	0.290688	7.45567
GOTERM_MF_DIRECT	GO:0003713~transcription coactivator activity	36	2.1327	0.00512357	1.61109	0.999191	0.299511	8.10584
GOTERM_MF_DIRECT	GO:0004407~histone deacetylase activity	10	0.592417	0.00672469	2.8458	0.999913	0.359386	10.5096
GOTERM_MF_DIRECT	GO:0000175~3'-5'-exoribonuclease activity	7	0.414692	0.00676911	3.88452	0.999918	0.348126	10.5754
GOTERM_MF_DIRECT	GO:0001085~RNA polymerase II transcription factor binding	11	0.651659	0.00801296	2.59755	0.999986	0.384188	12.4006
GOTERM_MF_DIRECT	GO:0005521~lamin binding	6	0.35545	0.00818873	4.43945	0.999989	0.378019	12.6557
GOTERM_MF_DIRECT	GO:0001103~RNA polymerase II repressing transcription factor binding	8	0.473934	0.00840239	3.28848	0.999992	0.373619	12.9648
GOTERM_MF_DIRECT	GO:0003697~single-stranded DNA binding	17	1.00711	0.00851907	2.02878	0.999993	0.366235	13.1332
GOTERM_MF_DIRECT	GO:0001047~core promoter binding	13	0.770142	0.0109315	2.25441	1	0.431208	16.5468
GOTERM_MF_DIRECT	GO:0004843~thiol-dependent ubiquitin-specific protease activity	15	0.888626	0.0115287	2.08099	1	0.436723	17.3721
GOTERM_MF_DIRECT	GO:0050733~RS domain binding	4	0.236967	0.0118334	7.39908	1	0.433868	17.7903
GOTERM_MF_DIRECT	GO:0000980~RNA polymerase II distal enhancer sequence-specific DNA binding	13	0.770142	0.0123391	2.21972	1	0.436514	18.48
GOTERM_MF_DIRECT	GO:0003727~single-stranded RNA binding	10	0.592417	0.0129336	2.58107	1	0.441236	19.2837
GOTERM_MF_DIRECT	GO:0043021~ribonucleoprotein complex binding	8	0.473934	0.015198	2.95963	1	0.484861	22.2776
GOTERM_MF_DIRECT	GO:0016874~ligase activity	36	2.1327	0.018094	1.47982	1	0.535553	25.9545
GOTERM_MF_DIRECT	GO:0042800~histone methyltransferase activity (H3-K4 specific)	6	0.35545	0.018624	3.69954	1	0.5353	26.6095
GOTERM_MF_DIRECT	GO:0003700~transcription factor activity, sequence-specific DNA binding	106	6.27962	0.02053	1.2242	1	0.560207	28.9203
GOTERM_MF_DIRECT	GO:0051015~actin filament binding	20	1.18483	0.0274201	1.68161	1	0.657135	36.7162
GOTERM_MF_DIRECT	GO:0010521~telomerase inhibitor activity	4	0.236967	0.028888	5.54931	1	0.666485	38.2698
GOTERM_MF_DIRECT	GO:0003676~nucleic acid binding	107	6.33886	0.0289287	1.20564	1	0.657231	38.3124
GOTERM_MF_DIRECT	GO:0046966~thyroid hormone receptor binding	7	0.414692	0.0300909	2.87742	1	0.66237	39.5162
GOTERM_MF_DIRECT	GO:0004532~exoribonuclease activity	5	0.296209	0.0314633	3.96379	1	0.669689	40.9092
GOTERM_MF_DIRECT	GO:0031369~translation initiation factor binding	6	0.35545	0.0353291	3.17103	1	0.703558	44.6731
GOTERM_MF_DIRECT	GO:0004298~threonine-type endopeptidase activity	6	0.35545	0.0353291	3.17103	1	0.703558	44.6731
GOTERM_MF_DIRECT	GO:0001227~transcriptional repressor activity, RNA polymerase II transcription regulatory region sequence-specific binding	11	0.651659	0.0366013	2.06923	1	0.707854	45.8617
GOTERM_MF_DIRECT	GO:0008022~protein C-terminus binding	25	1.48104	0.0373059	1.52454	1	0.70638	46.5097
GOTERM_MF_DIRECT	GO:0004579~dolichyl-diphosphooligosaccharide-protein glycotransferase activity	4	0.236967	0.0404829	4.93272	1	0.727943	49.3417
GOTERM_MF_DIRECT	GO:0000978~RNA polymerase II core promoter proximal region sequence-specific DNA binding	43	2.54739	0.0408815	1.34434	1	0.723518	49.6868
GOTERM_MF_DIRECT	GO:0004712~protein serine/threonine/tyrosine kinase activity	7	0.414692	0.0414399	2.67898	1	0.720628	50.1668
GOTERM_MF_DIRECT	GO:0008135~translation factor activity, RNA binding	7	0.414692	0.0414399	2.67898	1	0.720628	50.1668
GOTERM_MF_DIRECT	GO:0008270~zinc ion binding	123	7.28673	0.0447442	1.16778	1	0.740736	52.9196
GOTERM_MF_DIRECT	GO:0004842~ubiquitin-protein transferase activity	40	2.36967	0.0462989	1.34938	1	0.745593	54.1649
GOTERM_MF_DIRECT	GO:0004857~enzyme inhibitor activity	7	0.414692	0.0480004	2.58968	1	0.751272	55.4922
GOTERM_MF_DIRECT	GO:0019003~GDP binding	10	0.592417	0.0504346	2.0553	1	0.761773	57.3284
GOTERM_MF_DIRECT	GO:0031492~nucleosomal DNA binding	9	0.533175	0.0509942	2.17147	1	0.758872	57.7404
GOTERM_MF_DIRECT	GO:0008121~ubiquinol-cytochrome-c reductase activity	4	0.236967	0.0540503	4.43945	1	0.7726	59.925
GOTERM_MF_DIRECT	GO:0004716~receptor signaling protein tyrosine kinase activity	4	0.236967	0.0540503	4.43945	1	0.7726	59.925
GOTERM_MF_DIRECT	GO:0000339~RNA cap binding	4	0.236967	0.0540503	4.43945	1	0.7726	59.925
GOTERM_MF_DIRECT	GO:0008565~protein transporter activity	12	0.7109	0.0564429	1.84977	1	0.781141	61.5609
GOTERM_MF_DIRECT	GO:0042162~telomeric DNA binding	6	0.35545	0.0590632	2.77465	1	0.790403	63.2804
GOTERM_MF_DIRECT	GO:0030742~GTP-dependent protein binding	6	0.35545	0.0590632	2.77465	1	0.790403	63.2804
GOTERM_MF_DIRECT	GO:0015035~protein disulfide oxidoreductase activity	6	0.35545	0.0590632	2.77465	1	0.790403	63.2804
GOTERM_MF_DIRECT	GO:0031489~myosin V binding	5	0.296209	0.0603403	3.2643	1	0.791619	64.092
GOTERM_MF_DIRECT	GO:0008137~NADH dehydrogenase (ubiquinone) activity	9	0.533175	0.0630352	2.08099	1	0.800404	65.7497
GOTERM_MF_DIRECT	GO:0003923~GPI-anchor transamidase activity	3	0.177725	0.0674119	6.65917	1	0.816775	68.2896
GOTERM_MF_DIRECT	GO:0019212~phosphatase inhibitor activity	3	0.177725	0.0674119	6.65917	1	0.816775	68.2896
GOTERM_MF_DIRECT	GO:0004844~uracil DNA N-glycosylase activity	3	0.177725	0.0674119	6.65917	1	0.816775	68.2896
GOTERM_MF_DIRECT	GO:0004784~superoxide dismutase activity	3	0.177725	0.0674119	6.65917	1	0.816775	68.2896
GOTERM_MF_DIRECT	GO:0001056~RNA polymerase III activity	5	0.296209	0.0722592	3.08295	1	0.833425	70.8957
GOTERM_MF_DIRECT	GO:0042826~histone deacetylase binding	15	0.888626	0.07315	1.63215	1	0.832119	71.3522
GOTERM_MF_DIRECT	GO:0032403~protein complex binding	26	1.54028	0.076761	1.4008	1	0.841964	73.1346
GOTERM_MF_DIRECT	GO:0046982~protein heterodimerization activity	52	3.08057	0.0809045	1.24114	1	0.852936	75.0515
GOTERM_MF_DIRECT	GO:0001228~transcriptional activator activity, RNA polymerase II transcription regulatory region sequence-specific binding	14	0.829384	0.0835937	1.63559	1	0.857936	76.226
GOTERM_MF_DIRECT	GO:0000049~tRNA binding	9	0.533175	0.0841581	1.95858	1	0.855439	76.4658
GOTERM_MF_DIRECT	GO:0043022~ribosome binding	9	0.533175	0.0841581	1.95858	1	0.855439	76.4658
GOTERM_MF_DIRECT	GO:0016706~oxidoreductase activity, acting on paired donors, with incorporation or reduction of molecular oxygen, 2-oxoglutarate as one donor, and incorporation of one atom each of oxygen into both donors	5	0.296209	0.0852761	2.92069	1	0.854894	76.9341
GOTERM_MF_DIRECT	GO:0015266~protein channel activity	4	0.236967	0.0866523	3.69954	1	0.855242	77.4986
GOTERM_MF_DIRECT	GO:0016740~transferase activity	14	0.829384	0.0891275	1.61855	1	0.859198	78.4814
GOTERM_MF_DIRECT	GO:0034511~U3 snoRNA binding	3	0.177725	0.0952011	5.54931	1	0.873756	80.7248
GOTERM_MF_DIRECT	GO:0070087~chromo shadow domain binding	3	0.177725	0.0952011	5.54931	1	0.873756	80.7248
GOTERM_MF_DIRECT	GO:0004634~phosphopyruvate hydratase activity	3	0.177725	0.0952011	5.54931	1	0.873756	80.7248
GOTERM_MF_DIRECT	GO:0086083~cell adhesive protein binding involved in bundle of His cell-Purkinje myocyte communication	3	0.177725	0.0952011	5.54931	1	0.873756	80.7248
GOTERM_MF_DIRECT	GO:0052858~peptidyl-lysine N-acetyltransferase activity, acting on acetyl phosphate as donor	3	0.177725	0.0952011	5.54931	1	0.873756	80.7248
GOTERM_MF_DIRECT	GO:0043849~Ras palmitoyltransferase activity	3	0.177725	0.0952011	5.54931	1	0.873756	80.7248
GOTERM_MF_DIRECT	GO:0001618~virus receptor activity	11	0.651659	0.0957608	1.74407	1	0.871486	80.92
