# Supplementary material for: DNA methylation signature of long noncoding RNA genes during human pre-implantation embryonic development
Source: Oncotarget. 2017 May 23;8(34):56829–38. doi: 10.18632/oncotarget.18072 (PMC5593605; doi:10.18632/oncotarget.18072)
Supplement: Supplementary file 7 [file oncotarget-08-56829-s007.xlsx]

## Sheet: Sheet1
Category	Term	Count	%	P-value	Fold enrichment	Bonferroni	Benjamini	FDR
GOTERM_CC_DIRECT	GO:0005654~nucleoplasm	441	26.1256	7.74e-40	1.79861	6.14e-37	6.14e-37	1.19e-36
GOTERM_CC_DIRECT	GO:0005634~nucleus	660	39.0995	8.41e-25	1.38393	6.67e-22	3.33e-22	1.29e-21
GOTERM_CC_DIRECT	GO:0005829~cytosol	448	26.5403	4.77e-24	1.53449	3.78e-21	1.26e-21	7.31e-21
GOTERM_CC_DIRECT	GO:0005730~nucleolus	157	9.30095	2.71e-19	2.08012	2.15e-16	5.37e-17	4.15e-16
GOTERM_CC_DIRECT	GO:0005840~ribosome	50	2.96209	1.28e-14	3.42004	1.01e-11	2.02e-12	1.96e-11
GOTERM_CC_DIRECT	GO:0005739~mitochondrion	196	11.6114	2.55e-13	1.67204	2.02e-10	3.37e-11	3.91e-10
GOTERM_CC_DIRECT	GO:0022625~cytosolic large ribosomal subunit	29	1.71801	6.88e-13	4.84237	5.45e-10	7.79e-11	1.05e-09
GOTERM_CC_DIRECT	GO:0005737~cytoplasm	581	34.4194	5.36e-12	1.2633	4.25e-09	5.31e-10	8.21e-09
GOTERM_CC_DIRECT	GO:0005925~focal adhesion	76	4.50237	7.7e-11	2.20702	6.1e-08	6.78e-09	1.18e-07
GOTERM_CC_DIRECT	GO:0005743~mitochondrial inner membrane	80	4.73934	7.26e-10	2.05978	5.76e-07	5.76e-08	1.11e-06
GOTERM_CC_DIRECT	GO:0030529~intracellular ribonucleoprotein complex	37	2.19194	1.18e-09	3.0891	9.33e-07	8.48e-08	1.8e-06
GOTERM_CC_DIRECT	GO:0005913~cell-cell adherens junction	64	3.79147	1.27e-09	2.24981	1.01e-06	8.41e-08	1.95e-06
GOTERM_CC_DIRECT	GO:0070062~extracellular exosome	323	19.1351	9.92e-08	1.3047	7.87e-05	6.05e-06	0.000152
GOTERM_CC_DIRECT	GO:0016020~membrane	258	15.2844	5.6e-07	1.33158	0.000444	3.17e-05	0.000858
GOTERM_CC_DIRECT	GO:0043234~protein complex	66	3.90995	2.63e-06	1.81893	0.00208437	0.000139	0.00403416
GOTERM_CC_DIRECT	GO:0005762~mitochondrial large ribosomal subunit	15	0.888626	4.34e-05	3.54829	0.0338623	0.00215074	0.0665833
GOTERM_CC_DIRECT	GO:0022627~cytosolic small ribosomal subunit	14	0.829384	0.000186	3.31173	0.137241	0.00864593	0.28501
GOTERM_CC_DIRECT	GO:0030687~preribosome, large subunit precursor	10	0.592417	0.000611	3.91535	0.384096	0.0265665	0.932699
GOTERM_CC_DIRECT	GO:0016607~nuclear speck	33	1.95498	0.000735	1.86417	0.441981	0.0302367	1.12157
GOTERM_CC_DIRECT	GO:0043209~myelin sheath	27	1.59953	0.000758	2.01692	0.451894	0.0296169	1.15583
GOTERM_CC_DIRECT	GO:0031965~nuclear membrane	36	2.1327	0.000911	1.78499	0.514436	0.0338171	1.38711
GOTERM_CC_DIRECT	GO:0000775~chromosome, centromeric region	14	0.829384	0.00112058	2.78883	0.588981	0.0396086	1.70438
GOTERM_CC_DIRECT	GO:0005635~nuclear envelope	27	1.59953	0.00149374	1.92813	0.694383	0.0502344	2.2659
GOTERM_CC_DIRECT	GO:0045120~pronucleus	5	0.296209	0.00168357	8.11037	0.737156	0.0541532	2.55039
GOTERM_CC_DIRECT	GO:0015935~small ribosomal subunit	9	0.533175	0.00171292	3.78484	0.743213	0.0529281	2.5943
GOTERM_CC_DIRECT	GO:0005852~eukaryotic translation initiation factor 3 complex	7	0.414692	0.00243326	4.67539	0.855131	0.0716114	3.6664
GOTERM_CC_DIRECT	GO:0071013~catalytic step 2 spliceosome	18	1.06635	0.00255271	2.22154	0.868255	0.0723213	3.8431
GOTERM_CC_DIRECT	GO:0035097~histone methyltransferase complex	8	0.473934	0.00280223	3.9494	0.891964	0.0763985	4.21125
GOTERM_CC_DIRECT	GO:0005681~spliceosomal complex	18	1.06635	0.00322649	2.17427	0.922907	0.0845784	4.8342
GOTERM_CC_DIRECT	GO:0005750~mitochondrial respiratory chain complex III	6	0.35545	0.00370014	5.24055	0.947116	0.0933405	5.52518
GOTERM_CC_DIRECT	GO:0005813~centrosome	55	3.25829	0.00410609	1.46596	0.96172	0.0999029	6.11368
GOTERM_CC_DIRECT	GO:0030496~midbody	22	1.30332	0.00427525	1.93643	0.966545	0.100731	6.35789
GOTERM_CC_DIRECT	GO:0005844~polysome	10	0.592417	0.00483543	2.98803	0.978588	0.109951	7.16238
GOTERM_CC_DIRECT	GO:0000502~proteasome complex	13	0.770142	0.00543435	2.46015	0.986716	0.119349	8.01535
GOTERM_CC_DIRECT	GO:0042470~melanosome	18	1.06635	0.00683656	2.02358	0.995661	0.143952	9.98378
GOTERM_CC_DIRECT	GO:0005719~nuclear euchromatin	8	0.473934	0.00743833	3.3643	0.997317	0.15165	10.8164
GOTERM_CC_DIRECT	GO:0031307~integral component of mitochondrial outer membrane	7	0.414692	0.00786172	3.78484	0.998087	0.155628	11.3979
GOTERM_CC_DIRECT	GO:0000777~condensed chromosome kinetochore	16	0.947867	0.00856735	2.08819	0.998912	0.16436	12.3592
GOTERM_CC_DIRECT	GO:0015630~microtubule cytoskeleton	22	1.30332	0.00858087	1.82335	0.998923	0.160737	12.3775
GOTERM_CC_DIRECT	GO:0030176~integral component of endoplasmic reticulum membrane	18	1.06635	0.00915386	1.9652	0.999319	0.166658	13.1507
GOTERM_CC_DIRECT	GO:0019013~viral nucleocapsid	8	0.473934	0.00917931	3.24415	0.999333	0.16336	13.1849
GOTERM_CC_DIRECT	GO:0005761~mitochondrial ribosome	8	0.473934	0.00917931	3.24415	0.999333	0.16336	13.1849
GOTERM_CC_DIRECT	GO:0000785~chromatin	16	0.947867	0.0105342	2.04126	0.999775	0.181229	14.9873
GOTERM_CC_DIRECT	GO:0000776~kinetochore	15	0.888626	0.0106413	2.10269	0.999793	0.179053	15.1283
GOTERM_CC_DIRECT	GO:0070937~CRD-mediated mRNA stability complex	4	0.236967	0.0111066	7.56968	0.999858	0.182326	15.7383
GOTERM_CC_DIRECT	GO:0005741~mitochondrial outer membrane	23	1.36256	0.0111483	1.75271	0.999862	0.17927	15.7927
GOTERM_CC_DIRECT	GO:0010494~cytoplasmic stress granule	9	0.533175	0.0114896	2.83863	0.999895	0.180629	16.2373
GOTERM_CC_DIRECT	GO:0046540~U4/U6 x U5 tri-snRNP complex	7	0.414692	0.0125668	3.45572	0.999956	0.192147	17.6259
GOTERM_CC_DIRECT	GO:0008021~synaptic vesicle	16	0.947867	0.0141306	1.9747	0.999987	0.209519	19.6035
GOTERM_CC_DIRECT	GO:0005783~endoplasmic reticulum	92	5.45024	0.015383	1.26161	0.999995	0.22189	21.1552
GOTERM_CC_DIRECT	GO:0034709~methylosome	5	0.296209	0.0166429	4.73105	0.999998	0.233697	22.688
GOTERM_CC_DIRECT	GO:0000932~cytoplasmic mRNA processing body	14	0.829384	0.0180642	2.03799	0.999999	0.246818	24.3836
GOTERM_CC_DIRECT	GO:0001725~stress fiber	11	0.651659	0.0181161	2.31296	0.999999	0.243311	24.4449
GOTERM_CC_DIRECT	GO:0005763~mitochondrial small ribosomal subunit	7	0.414692	0.018957	3.17926	1	0.24901	25.431
GOTERM_CC_DIRECT	GO:0071011~precatalytic spliceosome	7	0.414692	0.018957	3.17926	1	0.24901	25.431
GOTERM_CC_DIRECT	GO:0000790~nuclear chromatin	27	1.59953	0.0191701	1.58846	1	0.247421	25.6789
GOTERM_CC_DIRECT	GO:0005606~laminin-1 complex	3	0.177725	0.0218658	11.3545	1	0.272952	28.7498
GOTERM_CC_DIRECT	GO:0016580~Sin3 complex	5	0.296209	0.0223952	4.36712	1	0.274386	29.3388
GOTERM_CC_DIRECT	GO:0005643~nuclear pore	13	0.770142	0.0225663	2.05012	1	0.272066	29.5282
GOTERM_CC_DIRECT	GO:0016605~PML body	16	0.947867	0.0241005	1.8538	1	0.283623	31.2053
GOTERM_CC_DIRECT	GO:0001726~ruffle	15	0.888626	0.0252973	1.89242	1	0.291346	32.4875
GOTERM_CC_DIRECT	GO:0005747~mitochondrial respiratory chain complex I	10	0.592417	0.0255307	2.31725	1	0.289519	32.7349
GOTERM_CC_DIRECT	GO:0008541~proteasome regulatory particle, lid subcomplex	4	0.236967	0.0271986	5.67726	1	0.301262	34.4786
GOTERM_CC_DIRECT	GO:0005758~mitochondrial intermembrane space	13	0.770142	0.0274421	1.99471	1	0.299457	34.7297
GOTERM_CC_DIRECT	GO:0015934~large ribosomal subunit	5	0.296209	0.0292162	4.05518	1	0.311495	36.5315
GOTERM_CC_DIRECT	GO:0032040~small-subunit processome	8	0.473934	0.0304537	2.59532	1	0.318328	37.7607
GOTERM_CC_DIRECT	GO:0016592~mediator complex	8	0.473934	0.0304537	2.59532	1	0.318328	37.7607
GOTERM_CC_DIRECT	GO:1904115~axon cytoplasm	8	0.473934	0.0304537	2.59532	1	0.318328	37.7607
GOTERM_CC_DIRECT	GO:0005839~proteasome core complex	6	0.35545	0.0324259	3.24415	1	0.331121	39.6738
GOTERM_CC_DIRECT	GO:0045171~intercellular bridge	9	0.533175	0.0361329	2.32251	1	0.357366	43.1218
GOTERM_CC_DIRECT	GO:0033290~eukaryotic 48S preinitiation complex	5	0.296209	0.0371347	3.78484	1	0.361024	44.0215
GOTERM_CC_DIRECT	GO:0000176~nuclear exosome (RNase complex)	5	0.296209	0.0371347	3.78484	1	0.361024	44.0215
GOTERM_CC_DIRECT	GO:0016282~eukaryotic 43S preinitiation complex	5	0.296209	0.0371347	3.78484	1	0.361024	44.0215
GOTERM_CC_DIRECT	GO:0005915~zonula adherens	4	0.236967	0.0381739	5.04645	1	0.364851	44.9407
GOTERM_CC_DIRECT	GO:0070822~Sin3-type complex	3	0.177725	0.0411883	8.51589	1	0.383312	47.5277
GOTERM_CC_DIRECT	GO:0015629~actin cytoskeleton	28	1.65877	0.0443131	1.45838	1	0.401583	50.0894
GOTERM_CC_DIRECT	GO:0031012~extracellular matrix	36	2.1327	0.0445285	1.38095	1	0.398755	50.2616
GOTERM_CC_DIRECT	GO:0000178~exosome (RNase complex)	5	0.296209	0.0461632	3.54829	1	0.405804	51.5504
GOTERM_CC_DIRECT	GO:0030014~CCR4-NOT complex	5	0.296209	0.0461632	3.54829	1	0.405804	51.5504
GOTERM_CC_DIRECT	GO:0005759~mitochondrial matrix	39	2.31043	0.0471361	1.35421	1	0.40815	52.3026
GOTERM_CC_DIRECT	GO:0032154~cleavage furrow	9	0.533175	0.0508877	2.17427	1	0.428613	55.102
GOTERM_CC_DIRECT	GO:0008250~oligosaccharyltransferase complex	4	0.236967	0.0510448	4.54181	1	0.425339	55.2158
GOTERM_CC_DIRECT	GO:0005742~mitochondrial outer membrane translocase complex	4	0.236967	0.0510448	4.54181	1	0.425339	55.2158
GOTERM_CC_DIRECT	GO:0005776~autophagosome	11	0.651659	0.0520393	1.95156	1	0.427434	55.9301
GOTERM_CC_DIRECT	GO:0019898~extrinsic component of membrane	13	0.770142	0.0546313	1.80011	1	0.439308	57.7419
GOTERM_CC_DIRECT	GO:0080008~Cul4-RING E3 ubiquitin ligase complex	5	0.296209	0.0562986	3.33956	1	0.445181	58.8702
GOTERM_CC_DIRECT	GO:0045177~apical part of cell	12	0.7109	0.0631047	1.81672	1	0.480201	63.1906
GOTERM_CC_DIRECT	GO:0000421~autophagosome membrane	6	0.35545	0.0633551	2.72508	1	0.477319	63.3412
GOTERM_CC_DIRECT	GO:0000793~condensed chromosome	6	0.35545	0.0633551	2.72508	1	0.477319	63.3412
GOTERM_CC_DIRECT	GO:0042719~mitochondrial intermembrane space protein transporter complex	3	0.177725	0.0646864	6.81271	1	0.480401	64.1319
GOTERM_CC_DIRECT	GO:0042765~GPI-anchor transamidase complex	3	0.177725	0.0646864	6.81271	1	0.480401	64.1319
GOTERM_CC_DIRECT	GO:0005819~spindle	17	1.00711	0.0652274	1.59526	1	0.479159	64.4488
GOTERM_CC_DIRECT	GO:0030686~90S preribosome	4	0.236967	0.0657191	4.12892	1	0.477682	64.7344
GOTERM_CC_DIRECT	GO:0005929~cilium	20	1.18483	0.0716807	1.50391	1	0.504495	68.0312
GOTERM_CC_DIRECT	GO:0000242~pericentriolar material	5	0.296209	0.0798115	2.98803	1	0.539752	72.065
GOTERM_CC_DIRECT	GO:0005666~DNA-directed RNA polymerase III complex	5	0.296209	0.0798115	2.98803	1	0.539752	72.065
GOTERM_CC_DIRECT	GO:0030992~intraciliary transport particle B	5	0.296209	0.0798115	2.98803	1	0.539752	72.065
GOTERM_CC_DIRECT	GO:0031932~TORC2 complex	4	0.236967	0.0820779	3.78484	1	0.546022	73.1015
GOTERM_CC_DIRECT	GO:0043220~Schmidt-Lanterman incisure	4	0.236967	0.0820779	3.78484	1	0.546022	73.1015
GOTERM_CC_DIRECT	GO:0008180~COP9 signalosome	7	0.414692	0.082557	2.2709	1	0.544057	73.316
GOTERM_CC_DIRECT	GO:1990454~L-type voltage-gated calcium channel complex	3	0.177725	0.0914762	5.67726	1	0.578737	77.028
GOTERM_CC_DIRECT	GO:0071204~histone pre-mRNA 3'end processing complex	3	0.177725	0.0914762	5.67726	1	0.578737	77.028
GOTERM_CC_DIRECT	GO:0000015~phosphopyruvate hydratase complex	3	0.177725	0.0914762	5.67726	1	0.578737	77.028
GOTERM_CC_DIRECT	GO:0005669~transcription factor TFIID complex	7	0.414692	0.0920621	2.20782	1	0.577063	77.2541
GOTERM_CC_DIRECT	GO:0005686~U2 snRNP	5	0.296209	0.09312	2.83863	1	0.577364	77.6571
GOTERM_CC_DIRECT	GO:0030016~myofibril	6	0.35545	0.0945209	2.43311	1	0.579054	78.1804
GOTERM_CC_DIRECT	GO:0044297~cell body	10	0.592417	0.0992447	1.8023	1	0.593809	79.8619
GOTERM_CC_DIRECT	GO:0005740~mitochondrial envelope	4	0.236967	0.0999827	3.4937	1	0.592711	80.1134
GOTERM_CC_DIRECT	GO:0000177~cytoplasmic exosome (RNase complex)	4	0.236967	0.0999827	3.4937	1	0.592711	80.1134
